# Supplementary material for: Maternal age is related to offspring DNA methylation: A meta‐analysis of results from the PACE consortium
Source: Aging Cell. 2024 May 29;23(8):e14194. doi: 10.1111/acel.14194 (PMC11320347; doi:10.1111/acel.14194)
Supplement: Supplementary file 5 — Tables S1–S15. [file ACEL-23-e14194-s006.xlsx]

## Sheet: TOC
Supplemental Table of Contents
ST1. Cohort Descriptives
Maternal Age and Newborn DNA Methylation
ST2: Minimally adjusted model (cell type and batch adjusted)
ST3. Main model (above + maternal smoking, education, parity and race/ethnicity/genetic ancestry)
ST4. BMI Model (above + Maternal BMI)
Maternal Age and Childhood DNA Methylation
ST5. Main model (cell type and batch + maternal smoking, education, parity and race/ethnicity/genetic ancestry)
Paternal Age and Newborn DNA Methylation
ST6: Minimally adjusted model (cell type and batch adjusted)
ST7. Main model (above + paternal smoking, education, parity and race/ethnicity/genetic ancestry)
ST8. BMI Model (above + paternal BMI)
Paternal age and Childhood DNA Methylation
ST9. Main model (cell type and batch + maternal smoking, education, parity and race/ethnicity/genetic ancestry)
ST10. Lambdas for all models above
ST11. Contents of Data Sharing Files (for Figshare)
ST12. Gene Enrichment Analysis
ST13. eFORGE and eFORGE-TF
ST14. Blood autosomal cis eQTMs of CpGs associated with maternal age and newborn DNA methylation
ST15 . Number of previously identified mQTLs influencing DNA methylation levels at CpGs from maternal age newborn blood EWAS

## Sheet: ST1
Supplemental Table 1. Participant characteristics by Cohort
	Newborn analysis																		Childhood analysis
Cohort	ALSPAC	CHAMACOS	CHS	DCHS	EAGeR	EARLI	Gen R	Gen3G	INMA	MARBLES	MoBa1	MoBa2	MoBa4	MoBa8	NORTHPOP	POSEIDON	Upstate KIDS		HELIX*	MMNP	PMMST	Upstate KIDS Follow-Up
Specimen Type	Cord blood	Cord blood	DBS	Cord blood	Cord blood	Cord blood	Cord blood	Cord blood	DBS	Cord blood	Cord blood	Cord blood	Cord blood	Cord blood	Cord blood	Cord blood	DBS		EDTA blood	EDTA blood	EDTA blood	EDTA blood
Maternal information, n	851	357	225	248	358	171	1225	440	385	238	897	570	841	1013	722	277	733		1160	682	293	146
Maternal age ≥35 years	110 (12.91%)	19 (5.32%)	43 (19.11%)	35 (14.11%)	35 (9.78%)	73 (42.7%)	219 (17.9%)	43 (9.8%)	60 (15.58%)	107 (45.0%)	130 (14.49%)	85 (14.91%)	153 (18.19%)	166 (16.39%)	101 (13.99%)	74 (26.71)	71 (9.69%)		244 (21.03%)	37 (5.43%)	72 (11.95%)	16 (10.96%)
Maternal education, mean (SD) years or highest category n(%)	14.73 (2.95)	More than high school education: 66 (18.49%)	13.81 (5.45)	7.8831 (2.6827)	16.7765 (2.6240)	17.6 (3.6) n=3 missing	Higher education (university degree): 799 (65.2%) NA:6	missing	13.54 (4.95)	17.3 (3.2); NA: 2	161 (17.95%)	116 (20.35%)	209 (24.85%)	266 (26.26%)	NA	16.74 (3.49)	16.20 (3.53)		15.67 (4.79)	10.37 (3.28)	NA	16.25 (3.45)
Maternal Race/ethnicity, N (%) for each category or n/a
Black				142 (57.2581%)		20 (11.7%)				9 (3.8%)							8 (1.10%)
Hispanic		357 (100%)				19 (11.1%)				56 (23.6%)							18 (2.47%)
White/European	851 (100%)		225 (100%)		358 (100%)	97 (56.7%)	1225 (100%)	440 (100%)	385 (100%)	127 (53.4%)	897 (100%)	570 (100%)	841 (100%)	1013 (100%)	722 (100)	277 (100)	733 (100%)		990 (85.35)			146 (100%)
Other				106 (42.7419%)		31 (18.1%)				44 (18.5%)							16 (3.19%)		165 (14.22)	682 (100% S. Asian)	293 (100% w. Afr)
Missing						4 (2.3%)				2 (0.8%)
Maternal Smoking during pregnancy, N (%)	115 (13.50%); NA: 34		12 (5.30%)	74 (29.8387%)	26 (7.2626%)	6 (3.5%)	259 (21.1%) NA: 83	40 (9.1%)	112 (29.09)	10 (4.2%)	106 (11.82%)	63 (11.05%)	77 (9.16%)	78 (7.70%)	1 (0.14%)	28 (10.33)	58 (7.91%)		170 (14.66%)	68 (9.97% any tobacco)	0	14 (9.59%)
Maternal pre/early-pregnancy BMI, mean (SD)	22.84 (3.62)	26.88 (5.09)	NA	27.8102 (6.3129)	25.1806 (5.5965)	28.0 (7.2)	23.9 (4.0) NA:39	25.4 (5.8)	23.75 (4.43)	28.0 (7.1)	24.00 (4.17)	24.13 (4.49)	24.28 (4.42)	24.08 (4.27)	NA	24.73 (5.29)	26.99 (7.17)		25.04 (4.99)	20.38 (3.71)	21.68 (3.61)	27.25 (6.81)
Nulliparous, N(%)	390 (45.77%); NA: 35	131 (36.7%)	NA	80 (32.3%)	143 (39.9%)	0 (0%)	762 (62.1%)	208 (47.3%	219 (57.2%)	0 (0%)	361 (40%)	232 (41%)	395 (47%)	480 (47%)	701 (97.1%)	163 (58.8%)	363 (49.5%)		520 (45.5%)	173 (25.37%)	74 (25.4%)	64 (46.7%)
GDM, N(%)	7 (0.82%); NA: 12	17 (4.8%)	NA	NA	8 (2.2%)	6 (3.6%)	9 (0.7%)	37 (8.4%)	15 (4.0%)	51 (21.6%)	10 (1%)	4 (1%)	6 (1%)	15 (1%)	2 (0.3%); NA: 21	29 (10.5%)	56 (7.6%)		50 (7.2%)	41 (6.01%)	NA	14 (10.2%)
Paternal information, n	852	354	225	0	0	170	1225	0	385	234	897	570	841	1013	706	275	663		551	610	261	137
Paternal age ≥40 years	54 (6.34%)	12 (3.39%)	30 (13.33%)	NA	NA	36 (21.1%)	122 (10.0%)	NA	29 (7.53%)	59 (25.2%)	48 (5.35%)	40 (7.02%)	79 (9.39%)	90 (8.89%)	61 (8.64%)	65 (21.67%)	131 (19.76%)		68 (12.3%)	50 (8.20%)	190 (72.80%)	18 (13.14%)
Paternal education, mean (SD) years or highest category n(%)	15.23 (3.33)	More than high school education: 46 (14.65%)	13.78 (5.68)	NA	NA	17.2 (3.8) n=6 missing	Higher: 709 (57.9%) NA:101	NA	12.32 (4.67)	16.9 (3.6); NA: 3	161 (17.95%)	110 (19.30)	193 (22.95%)	231 (22.80%)	NA	16.66 (3.65)	14.98 (3.55)		14.83 (4.87)	10.99 (3.58)	NA	13.90 (3.67)
Paternal Race/ethnicity, N (%) for each category or n/a				NA	NA			NA											NA (European)	NA	NA
Black			3 (1.33)	NA	NA	19 (11.1%)		NA		11 (4.6%)
Hispanic		354 (100%); NA: 3				26 (15.2%)				55 (23.1%)
White/European	626 (100%)		220 (97.78)			95 (55.6%)	1225 (100%)		385 (100%)	121 (50.8%)	897 (100%)	570 (100%)	841 (100%)	1013 (100%)	706 (100%)	275 (100%)	663 (100%)		982 (84.66)			137 (100%)
Other			2 (0.88)			26 (15.2%)				49 (20.6%)									120 (10.34%)	610 (100% S. Asian)	293 (100% w. Afr)
Missing						5 (2.9%)				2 (0.8%)									58 (5.00)
Paternal smoking, N (%)	198 (23.24%); NA: 164		27 (12.00)	NA	NA	NA	446 (36.4%) NA:2	NA	158 (41.04)	NA	214 (23.86%)	126 (22.10%)	136 (16.17%)	184 (18.16%)	NA	95 (34.30)	NA		327 (28.19); NA 256	NA	0	NA
Paternal BMI, mean (SD)	25.15 (3.14)	28.39 (4.17)	NA	NA	NA	NA	25.2 (3.3)	NA	25.8 (3.48)	NA	25.70 (3.07)	25.70 (3.10)	5.94 (3.27)	25.95 (3.15)	NA	27.14 (13.49)	28.18 (5.52); NA: 49		26.17 (3.49)	NA	0	27.61 (5.20)
Offspring information
Female infant, N (%)	436 (51.17%)	182 (51.12%)	131 (58.2)	111 (44.76%)	178 (49.7207%)	83 (48.5%)	610 (49.8%)	209 (47.5%)	197 (51.17)	98 (41.2%)	417 (46.49%)	249 (43.68%)	437 (51.96%)	535 (52.81%)	334 (46.26%)	142 (51.26)	350 (47.75%)		521 (44.9)	304 (44.57%)	133 (45.39)	75 (54.74%)
Singleton, N (%)	826 (96.95%)	357 (100.00%)	225 (100)	246 (99.19%)	349 (97%)	168 (98.2%)	1225 (100%)	440 (100%)	385 (100%)	229 (96.2%)	897 (100%)	570 (100%)	841 (100%)	1013 (100%)	722 (100%)	277 (100)	592 (80.76%)		1160 (100)	680 (99.71%), NA: 2	293 (100)	88 (64.23%)
Gestational age, mean (SD)	39.63 (1.46)	39.50 (1.49)	40.01 (5.31)	38.64 (2.08)	38.93 (1.51)	39.4 (1.5)	40.2 (1.5)	39.6 (1.0)	39.76 (1.42)	39.0 (1.2)	39.97 (1.53) days	39.90 (1.61)	40.03 (1.48)	39.90 (1.88)	39.81 (1.71)	39.18 (1.30)	38.20 (2.42)		39.51 (1.61)	38.68 (2.17)	39.68 (2.86)	37.62 (2.98)
Birthweight (g), mean (SD)	3493 (481.12)	3462.54 (478.47)	3470.59 (489.0)	3099.34 (542.17)	3363.543 (475.4922)	3460.9 (526.0)	3546 (509)	3442.1 (427.5)	3267.0 (423.0)	3491.9 (492.1)	3644.23 (544.53)	3649.27 (537.95)	3657.50 (514.89)	3610.96 (556.30)	3452.69 (524.29)	3427.50 (482.22)	3247.95 (679.42)		3374.6 (497.2)	2607.15 (392.47)	3065.13 (413.81)	3107.21 (757.91)

## Sheet: ST2
Supplemental Table 2. Maternal age and newborn blood DNA methylation (minimally adjusted model)
CpG	Effect	StdErr	P-value	Direction	HetISq	HetChiSq	HetDf	HetPVal	pval_adj	HetPVal_adj	chr	pos	strand	Forward_Sequence	SourceSeq	UCSC_RefGene_Name	UCSC_RefGene_Accession	UCSC_RefGene_Group	Phantom4_Enhancers	Phantom5_Enhancers	DMR	X450k_Enhancer	HMM_Island	Regulatory_Feature_Name	Regulatory_Feature_Group	GencodeBasicV12_NAME	GencodeBasicV12_Accession	GencodeBasicV12_Group	GencodeCompV12_NAME	GencodeCompV12_Accession	GencodeCompV12_Group	DNase_Hypersensitivity_NAME	DNase_Hypersensitivity_Evidence_Count	OpenChromatin_NAME	OpenChromatin_Evidence_Count	TFBS_NAME	TFBS_Evidence_Count	Methyl27_Loci	Methyl450_Loci	Random_Loci	Islands_Name	Relation_to_Island
cg00528572	0.00150292	0.00017202	2.399e-18	++++++++++-++++++	53.1	34.102	16	0.005264	1.08557e-12	0.87213	chr11	92703433	+	CGCCGGCGCTGTGGGAACCCACGCTGCTGGATGCCATCGCTACCCCGTCGCGCTCCAATG[CG]TGTCTTTCCAGAGGTGCCCACATCAGGCCACAGAAATCTCACCACCTGTACTTGACATCC	CAGGTGGTGAGATTTCTGTGGCCTGATGTGGGCACCTCTGGAAAGACACG	MTNR1B	NM_005959	Body				TRUE										chr11:92703365-92703595	3						TRUE		chr11:92702789-92703434	Island
cg07105285	0.00108649	0.00013735	2.568e-15	++++++++++-++++++	17	19.267	16	0.2551	5.8102e-10	0.992982	chr11	92702663	-	GCTCGGGGTGGCAGAGACAGCTGTGCGGTCCCAGCTGTTCCTGAGCGCACCGCTGAGGGA[CG]CACTCCCTTCTACAACGGCTGCACCCCAAGTCCTCCTCCCATTCCTATATTTTTCTCCAT	AGAGACAGCTGTGCGGTCCCAGCTGTTCCTGAGCGCACCGCTGAGGGACG	MTNR1B	NM_005959	TSS200				TRUE	11:92342213-92343072			MTNR1B	ENST00000257068.2	TSS1500	MTNR1B;MTNR1B;MTNR1B	ENST00000257068.2;ENST00000532482.1;ENST00000528076.1	TSS1500;TSS1500;TSS1500	chr11:92702565-92703015	3						TRUE		chr11:92702789-92703434	N_Shore
cg07609862	0.00150953	0.00019652	1.574e-14	+++++++-+++++++++	21.4	20.366	16	0.2042	2.37416e-09	0.98962	chr11	92702912	-	GGCCGCGCGGTGGCCAAAGCACAGCGCGGGAGAGTCTGCGATGTCAGAGAACGGCTCCTT[CG]CCAACTGCTGCGAGGCGGGCGGGTGGGCAGTGCGCCCGGGCTGGTCGGGGGCTGGCAGCG	GCCAAAGCACAGCGCGGGAGAGTCTGCGATGTCAGAGAACGGCTCCTTCG	MTNR1B	NM_005959	1stExon				TRUE	11:92342213-92343072			MTNR1B	ENST00000257068.2	1stExon	MTNR1B;MTNR1B;MTNR1B	ENST00000528076.1;ENST00000257068.2;ENST00000532482.1	TSS200;1stExon;1stExon	chr11:92702565-92703015	3						TRUE		chr11:92702789-92703434	Island
cg15559898	0.00068118	9.287e-05	2.225e-13	+++++++-++-++++++	28.8	22.474	16	0.1285	2.51708e-08	0.978481	chr11	92703185	-	TTCCTGATGCTGGGTGCTGGCATCGGGCCCTTCCTTGTCTTCTGATCTTGTCCCTGACCC[CG]GGATATGCGCTGCCTTTTCCCTCCTCAGCCCGGGCTCCCCTTTCCCTTCACTCTAACCTA	CGGGGTCAGGGACAAGATCAGAAGACAAGGAAGGGCCCGATGCCAGCACC	MTNR1B	NM_005959	Body				TRUE	11:92342213-92343072									chr11:92703065-92703335	3						TRUE		chr11:92702789-92703434	Island
cg01722932	0.00068826	9.823e-05	2.444e-12	+++++++-++-++++++	20.2	20.038	16	0.2185	2.21186e-07	0.990141	chr11	92702653	-	CACCTGCTGGGCTCGGGGTGGCAGAGACAGCTGTGCGGTCCCAGCTGTTCCTGAGCGCAC[CG]CTGAGGGACGCACTCCCTTCTACAACGGCTGCACCCCAAGTCCTCCTCCCATTCCTATAT	CGGTGCGCTCAGGAACAGCTGGGACCGCACAGCTGTCTCTGCCACCCCGA	MTNR1B	NM_005959	TSS200				TRUE	11:92342213-92343072			MTNR1B	ENST00000257068.2	TSS1500	MTNR1B;MTNR1B;MTNR1B	ENST00000257068.2;ENST00000532482.1;ENST00000528076.1	TSS1500;TSS1500;TSS1500	chr11:92702565-92703015	3						TRUE		chr11:92702789-92703434	N_Shore
cg21005510	-0.00093394	0.00013746	1.088e-11	-----------------	23	20.79	16	0.1867	8.20548e-07	0.987946	chr7	63353570	-	CTCACACTTAGTCCCGGGAGCTGCAGGTCTTACCTGGAGAGACGCTGCACGTGGATCCCG[CG]CCGCTGCGGTTCTCAGCCGGCTCTGGAGTGCGGGCGGAGGCGACAGGGCCGATTCTGGAG	CCCGGGAGCTGCAGGTCTTACCTGGAGAGACGCTGCACGTGGATCCCGCG								7:62990927-62991057			RP11-340I6.7	ENST00000433918.1	3'UTR	RP11-340I6.7	ENST00000433918.1	3'UTR	chr7:63353425-63353615	3						TRUE			OpenSea
cg25594486	0.00074052	0.00011097	2.502e-11	+++++++++++++++++	0	14.889	16	0.5328	1.61739e-06	0.99539	chr19	51165441	-	CCACTCCAGCCAATCAGCCACGTCGAACTTGGTCCAGAACCCCAGAGGTTTAGCGCCAAA[CG]GCTTGTCCGGGGGCAGCGAGAGCAGGCGGGTCGGTGAGAGGGAGCGCGAGGCCCCTGACA	ATCAGCCACGTCGAACTTGGTCCAGAACCCCAGAGGTTTAGCGCCAAACG	SHANK1	NM_016148	Body					19:55857105-55857658			SYT3	ENST00000544769.1	5'UTR	SYT3	ENST00000544769.1	5'UTR	chr19:51165300-51165450	3						TRUE		chr19:51165249-51165775	Island
cg03970229	0.00060311	9.35e-05	1.117e-10	++++++-++++++++++	11.4	18.053	16	0.3208	5.593e-06	0.99539	chr11	92702507	-	CTTCTCCAGTCTATCAACCTGGGTTGGACGTCCCTACCTAGACACAGCTTCTCTTGGGGA[CG]CTGTGGAGGAAATCGGGGTCTCGGGTGTGGCTATATACTCAGGGACAGAAGCTAGACGCG	ATCAACCTGGGTTGGACGTCCCTACCTAGACACAGCTTCTCTTGGGGACG	MTNR1B	NM_005959	TSS1500				TRUE				MTNR1B	ENST00000257068.2	TSS1500	MTNR1B;MTNR1B;MTNR1B	ENST00000257068.2;ENST00000532482.1;ENST00000528076.1	TSS1500;TSS1500;TSS1500			chr11:92702323-92703500	6	chr11:92702458-92702850	3		TRUE		chr11:92702789-92703434	N_Shore
cg05803237	0.00056558	8.786e-05	1.217e-10	++++++++++-++++++	5.6	16.952	16	0.3887	5.593e-06	0.99539	chr11	92702628	-	GCTCCGCAGCCTGAGGTGGGCCAGGCACCTGCTGGGCTCGGGGTGGCAGAGACAGCTGTG[CG]GTCCCAGCTGTTCCTGAGCGCACCGCTGAGGGACGCACTCCCTTCTACAACGGCTGCACC	GAGGTGGGCCAGGCACCTGCTGGGCTCGGGGTGGCAGAGACAGCTGTGCG	MTNR1B	NM_005959	TSS200				TRUE	11:92342213-92343072			MTNR1B	ENST00000257068.2	TSS1500	MTNR1B;MTNR1B;MTNR1B	ENST00000257068.2;ENST00000532482.1;ENST00000528076.1	TSS1500;TSS1500;TSS1500	chr11:92702565-92703015	3						TRUE		chr11:92702789-92703434	N_Shore
cg10933494	0.00099456	0.00015456	1.236e-10	++++?+++++++++++?	1.4	14.193	14	0.4354	5.593e-06	0.99539	chr6	28983143	-	CTTCAGCCGCCTCCTCGCGGGGCAGGGCTTGGGACCTGCAACCTGCCATGCCCGAGAATT[CG]CGGTGGGCTCCTGCGCCGCCGGAGCCTCCCCGACGATTGCCGCCCCCTGCTTCACGGCTT	CCTCGCGGGGCAGGGCTTGGGACCTGCAACCTGCCATGCCCGAGAATTCG								6:29090660-29091243													chr6:28982328-28985491	6		TRUE		chr6:28984418-28984686	N_Shore
cg05972503	-0.0006197	0.00010432	2.843e-09	--+-----+------+-	17.5	19.385	16	0.2492	0.000108149	0.992982	chr15	89901456	-	TGTCACGGGGCTGGGAGCCTGGGGAAACATCTCCAGACCTTCCAAATCCCGGGCCTTGCT[CG]CTCATCTCATCGTTACCTCTTGCCCATCTCCCACCTTGCCCTTGGAATAAGGGATCTCCG	GGGAGCCTGGGGAAACATCTCCAGACCTTCCAAATCCCGGGCCTTGCTCG						RDMR													chr15:89900827-89906435	6				TRUE		chr15:89901914-89902785	N_Shore
cg14898611	0.00067541	0.00011372	2.868e-09	-++-+++++++++++++	0	14.634	16	0.5516	0.000108149	0.99539	chr7	25608673	-	TGTCCAGGTCTCTGCTTTTGCCGCTACTGCTGGTGTTTCCGCATTCAGAAAGTCCATCTC[CG]CCTCGCTACCGACCCCTGGCGGTTAACAGGGTGACCGACGAGTGGCAAGCTTGTAATAAA	TGCTTTTGCCGCTACTGCTGGTGTTTCCGCATTCAGAAAGTCCATCTCCG								7:25575159-25575239	7:25608480-25608860	Unclassified_Cell_type_specific							chr7:25608540-25608775	3						TRUE			OpenSea
cg26352652	0.00080885	0.00013668	3.259e-09	++?++++---+++++++	32.8	22.332	15	0.0994	0.00011344	0.97309	chr12	133013600	+	TGCTCCCGCCCCCCAACCCCCACTGGCTCCCCTGCACCCTCTGCTCGGGGGCAGCAGAGC[CG]GCTTAGAGGCACCTGGCTTCAGCCCCAGGGCTTTGGGGTAAGAACACAATGAGACTGGGT	TGTGTTCTTACCCCAAAGCCCTGGGGCTGAAGCCAGGTGCCTCTAAGCCG				low-CpG:131523594-131524003													chr12:133013485-133016555	3						TRUE		chr12:133015368-133015635	N_Shore
cg05086444	0.00082153	0.0001406	5.132e-09	++++++++-++++++++	0	15.377	16	0.4972	0.000165877	0.99539	chr7	158854447	-	ATACTTCCACCCTTACTCATTCAGCAAGTATTTACTGGGCGCCCACCAGGGTTGAGAAAG[CG]GGAGAAGCCGACAGACAGGAAAGACGGCTTTCTGGATCTCACGCTCAGCGGGAGGGCGAG	TTACTCATTCAGCAAGTATTTACTGGGCGCCCACCAGGGTTGAGAAAGCG	VIPR2	NM_003382	Body														chr7:158854365-158855035	3						TRUE		chr7:158854446-158854967	Island
cg03292743	-0.00080033	0.00013886	8.231e-09	------+-----+----	19.5	19.887	16	0.2254	0.000248306	0.991237	chr2	74642838	-	GAAAGGGGAGAGCAGGAGCAATGGCAGAGGAGTCCGGAGAGGCTCCTGAGGAGTGTACTT[CG]CCTTGGAAGTTCTCCAGGCCCTCCGAGGTGGACGCGTGCAGCACGGGCACTGAACCCTGA	CAGGAGCAATGGCAGAGGAGTCCGGAGAGGCTCCTGAGGAGTGTACTTCG	C2orf81	NM_001145054	Body				TRUE	2:74495379-74496858			C2orf81;C2orf81	ENST00000517883.1;ENST00000290390.5	1stExon;ExonBnd	C2orf81;C2orf81	ENST00000517883.1;ENST00000290390.5	1stExon;ExonBnd	chr2:74642385-74643155	3						TRUE		chr2:74641733-74643350	Island
cg13728287	0.0006574	0.0001143	8.834e-09	+++-+++++++++++++	0	13.701	16	0.621	0.000249841	0.99539	chr7	25608634	-	CACCCCCACCTCAGATACTTCCAAGTGTATACAGTCCTTTGTCCAGGTCTCTGCTTTTGC[CG]CTACTGCTGGTGTTTCCGCATTCAGAAAGTCCATCTCCGCCTCGCTACCGACCCCTGGCG	CGGCAAAAGCAGAGACCTGGACAAAGGACTGTATACACTTGGAAGTATCT								7:25575159-25575239	7:25608480-25608860	Unclassified_Cell_type_specific							chr7:25608540-25608775	3						TRUE			OpenSea
cg16702083	0.00159589	0.000278	9.439e-09	++++++--++++-++++	1.1	16.179	16	0.4405	0.000251248	0.99539	chr20	62328427	+	AACTACCTAGAGCGCTGCCGCTACTGCAACGTCCTCTGCGGGGAGCGTGAGGAGGAGGCA[CG]GGCTTGCCACGCCACCCACAACCGTGCCTGCCGCTGCCGCACCGGCTTCTTCGCGCACGC	CGGGCTTGCCACGCCACCCACAACCGTGCCTGCCGCTGCCGCACCGGCTT	TNFRSF6B;TNFRSF6B	NM_032945;NM_003823	Body;1stExon				TRUE	20:61798528-61798957	20:62327499-62329004	Unclassified_Cell_type_specific	TNFRSF6B;TNFRSF6B;RTEL1	ENST00000369996.1;ENST00000342852.6;ENST00000482936.1	1stExon;1stExon;3'UTR	TNFRSF6B;TNFRSF6B;RTEL1;RTEL1;RTEL1;RTEL1	ENST00000369996.1;ENST00000342852.6;ENST00000482936.1;ENST00000480273.1;ENST00000496281.1;ENST00000492259.2	1stExon;1stExon;3'UTR;5'UTR;5'UTR;3'UTR	chr20:62328285-62329155	3						TRUE		chr20:62328013-62328558	Island
cg15842276	0.00053121	9.29e-05	1.078e-08	+++++++-++-++++++	19.2	19.808	16	0.229	0.000271002	0.991375	chr11	92702648	-	CCAGGCACCTGCTGGGCTCGGGGTGGCAGAGACAGCTGTGCGGTCCCAGCTGTTCCTGAG[CG]CACCGCTGAGGGACGCACTCCCTTCTACAACGGCTGCACCCCAAGTCCTCCTCCCATTCC	TGGGCTCGGGGTGGCAGAGACAGCTGTGCGGTCCCAGCTGTTCCTGAGCG	MTNR1B	NM_005959	TSS200				TRUE	11:92342213-92343072			MTNR1B	ENST00000257068.2	TSS1500	MTNR1B;MTNR1B;MTNR1B	ENST00000257068.2;ENST00000532482.1;ENST00000528076.1	TSS1500;TSS1500;TSS1500	chr11:92702565-92703015	3					TRUE	TRUE		chr11:92702789-92703434	N_Shore
cg22414525	-0.00064014	0.00011303	1.485e-08	--+--------------	12.7	18.325	16	0.3052	0.000353671	0.99539	chr8	27946619	+	TCTAACAAGATATCAAATAGGGGAAAAGTTGGGGTTGGACTGGAAACCTGGGAGCAAACA[CG]TGGTGCTCTGGGGATCACCTTGGAGAGACAAGGCTGAGTGACCCCCATGGAACACTAGTA	CGTGGTGCTCTGGGGATCACCTTGGAGAGACAAGGCTGAGTGACCCCCAT											ELP3	ENST00000521015.1	TSS1500	ELP3;ELP3;ELP3	ENST00000520270.1;ENST00000521015.1;ENST00000521570.1	TSS1500;TSS1500;TSS1500								TRUE		chr8:27950470-27950868	N_Shelf
cg22968966	0.00079911	0.00014301	2.3e-08	-+++-++++++++++++	9.9	17.766	16	0.3378	0.000488535	0.99539	chr16	22959875	+	TGCACGCGCGCCCCATGGCGCAGGATGGGGAGGAAGACGCCACAGAGACCTGCCGACACT[CG]TCATCCCTAAGCTGCCTGCACCCCTGCTTTGGGCCAGGCATGCCTGAGCGACTCACTCCC	CTCAGGCATGCCTGGCCCAAAGCAGGGGTGCAGGCAGCTTAGGGATGACG								16:22867006-22867547	16:22959554-22961183	Unclassified							chr16:22959405-22959975	3						TRUE		chr16:22959426-22959876	Island
cg12600858	0.00065327	0.00011722	2.5e-08	+++++++-+++++++++	1.6	16.268	16	0.4344	0.000488535	0.99539	chr11	92702530	-	TTGGACGTCCCTACCTAGACACAGCTTCTCTTGGGGACGCTGTGGAGGAAATCGGGGTCT[CG]GGTGTGGCTATATACTCAGGGACAGAAGCTAGACGCGCTCCGCAGCCTGAGGTGGGCCAG	ACCTAGACACAGCTTCTCTTGGGGACGCTGTGGAGGAAATCGGGGTCTCG	MTNR1B	NM_005959	TSS1500				TRUE				MTNR1B	ENST00000257068.2	TSS1500	MTNR1B;MTNR1B;MTNR1B	ENST00000257068.2;ENST00000532482.1;ENST00000528076.1	TSS1500;TSS1500;TSS1500			chr11:92702323-92703500	6	chr11:92702458-92702850	3		TRUE		chr11:92702789-92703434	N_Shore
cg00538458	0.00084009	0.00015119	2.753e-08	-+++-++++++++++++	0	14.505	16	0.5611	0.000488535	0.99539	chr16	22959868	+	CGCAGCCTGCACGCGCGCCCCATGGCGCAGGATGGGGAGGAAGACGCCACAGAGACCTGC[CG]ACACTCGTCATCCCTAAGCTGCCTGCACCCCTGCTTTGGGCCAGGCATGCCTGAGCGACT	ATGCCTGGCCCAAAGCAGGGGTGCAGGCAGCTTAGGGATGACGAGTGTCG								16:22867006-22867547	16:22959554-22961183	Unclassified							chr16:22959405-22959975	3						TRUE		chr16:22959426-22959876	Island
cg12965344	0.00035297	6.354e-05	2.781e-08	-+++++++++++++++-	10.2	17.823	16	0.3344	0.000488535	0.99539	chr19	48898160	+	CTCTGAGCCCTCCTCGGAATCTTGGGGTCGCTGGACGCCGGGTTCCGGTCCTGGCCCCCC[CG]CCATCCCCCCAACAGAACAGGGTCATGAAAAGGTAAGGCGGGGACAGGGGATGCAGGGAT	CCTGTCCCCGCCTTACCTTTTCATGACCCTGTTCTGTTGGGGGGATGGCG	GRIN2D;GRIN2D	NM_000836;NM_000836	5'UTR;1stExon						19:48896813-48898274	Unclassified_Cell_type_specific	GRIN2D;GRIN2D	ENST00000263269.2;ENST00000263269.2	1stExon;5'UTR	GRIN2D;GRIN2D	ENST00000263269.2;ENST00000263269.2	1stExon;5'UTR			chr19:48896427-48904197	6	chr19:48892707-48904986	6		TRUE		chr19:48896890-48897199	S_Shore
cg06882571	-0.00059854	0.00010777	2.791e-08	+-?--------------	3.8	15.587	15	0.4101	0.000488535	0.99539	chr16	27801626	+	TGGATGAGTGATGGATGATGGATGGAAGGATGGAAGGATAAAGGAGAAGAATATATTCTA[CG]TGGGGAAAAGCTCTAGAAATTCTTCTGGGAAGGAATAAGGCCTCTTGGGAAATGACTGAA	CGTGGGGAAAAGCTCTAGAAATTCTTCTGGGAAGGAATAAGGCCTCTTGG	GSG1L;GSG1L	NM_001109763;NM_144675	3'UTR;3'UTR								GSG1L;GSG1L	ENST00000380898.2;ENST00000447459.2	3'UTR;3'UTR	GSG1L;GSG1L	ENST00000380898.2;ENST00000447459.2	3'UTR;3'UTR								TRUE			OpenSea
cg17900015	-0.00061599	0.00011093	2.807e-08	+-+--------------	17.9	19.478	16	0.2446	0.000488535	0.992814	chr17	38957507	+	GTCCAGAAGAAGGAAATAGTGGCAAAGAAATTTCTGGTGTTCTTGAGAAAACAATTGAGG[CG]ATTGACTGTATGATCATATAGCAAGAAGAAAGTAAAACCAGAGGGACAGATGGACTGAAG	TGTCCCTCTGGTTTTACTTTCTTCTTGCTATATGATCATACAGTCAATCG	KRT28	NM_181535	TSS1500								KRT28	ENST00000306658.6	TSS1500	KRT28	ENST00000306658.6	TSS1500								TRUE		chr17:38953213-38953513	S_Shelf
cg07392307	-0.00035799	6.5e-05	3.638e-08	-----------------	0	9.285	16	0.9012	0.000573725	0.999659	chr10	81319751	+	ACTCACTCCATCTGTCCCTCATATGCCCAGTTACCTTCTTTTCAGGCTCCAAGAAATCAG[CG]ACCTGAGAATGAAAAGAGATGAATAGGGCCCACAGCCTGGACCCTTCAAGGTGATCATCG	TGAAGGGTCCAGGCTGTGGGCCCTATTCATCTCTTTTCATTCTCAGGTCG	SFTPA2	NM_001098668	5'UTR								SFTPA2;SFTPA2;SFTPA2;SFTPA2;SFTPA2	ENST00000372325.2;ENST00000372327.5;ENST00000492049.1;ENST00000537207.1;ENST00000372325.2	5'UTR;5'UTR;TSS200;TSS1500;ExonBnd	SFTPA2;SFTPA2;SFTPA2;SFTPA2;SFTPA2;SFTPA2;SFTPA2	ENST00000484410.1;ENST00000491208.1;ENST00000372325.2;ENST00000372327.5;ENST00000492049.1;ENST00000537207.1;ENST00000372325.2	3'UTR;3'UTR;5'UTR;5'UTR;TSS200;TSS1500;ExonBnd	chr10:81319545-81319795	3						TRUE			OpenSea
cg12082025	0.00061378	0.00011159	3.788e-08	++-+++-+++-++++++	0	15.46	16	0.4913	0.000573725	0.99539	chr19	1064218	-	AGCATGGAGGAGTGTGAAGCGCTCTGCTCGCGCCTGGCCATCATGGTGAATGGGCGGTTC[CG]CTGCCTGGGCAGCCCGCAACATCTCAAGGGCAGGTGAGCCGGCGCGGCCTCCAGGCAGGT	TGTGAAGCGCTCTGCTCGCGCCTGGCCATCATGGTGAATGGGCGGTTCCG	ABCA7	NM_019112	Body					19:1014584-1015265						ABCA7;ABCA7;ABCA7;ABCA7	ENST00000524383.1;ENST00000531478.1;ENST00000531478.1;ENST00000435683.2	TSS1500;1stExon;5'UTR;5'UTR			chr19:1061738-1069958	6				TRUE		chr19:1063544-1064265	Island
cg11205981	-0.00085006	0.00015463	3.851e-08	------+----------	4.3	16.716	16	0.4042	0.000573725	0.99539	chr8	144790410	-	TCTTACCTGGCCTAAATATTCTAGGCGCCAGGCCCAGAGGTGGGACGCGCCTCGGGGTCA[CG]AGGCTTTTGGGGAGGCAGATCGGGGCTTTGGGTCGCGGGTCAGGGCAGCTTTGCCAACCT	TAAATATTCTAGGCGCCAGGCCCAGAGGTGGGACGCGCCTCGGGGTCACG	LOC100130274	NM_001162914	TSS200					8:144860480-144863032			ZNF707;CCDC166	ENST00000508587.2;ENST00000542437.1	5'UTR;TSS200	ZNF707;CCDC166;CCDC166;ZNF707	ENST00000508587.2;ENST00000533508.1;ENST00000542437.1;ENST00000527561.1	5'UTR;TSS200;TSS200;5'UTR			chr8:144786989-144792034	6				TRUE		chr8:144788491-144791059	Island
cg01306688	-0.00031677	5.766e-05	3.93e-08	-----------------	0	5.613	16	0.9918	0.000573725	1	chr12	123215301	+	AGAGGAGCGATTGGGTCCAGCGCCAGAGTAATTTTCATTTTCAGCTTCGCTGTTCCTCCT[CG]GACTCCGTGCTGGAGAGCACACAAAGCTGCCCAGAAGGCAAGAAGAAAGCTTGTTTGTCC	CGGACTCCGTGCTGGAGAGCACACAAAGCTGCCCAGAAGGCAAGAAGAAA	GPR81	NM_032554	TSS200					12:121780181-121781262			HCAR1;HCAR1;HCAR1;HCAR1	ENST00000436083.2;ENST00000356987.2;ENST00000356987.2;ENST00000432564.1	1stExon;1stExon;5'UTR;TSS200	HCAR1;HCAR1;HCAR1;HCAR1	ENST00000436083.2;ENST00000356987.2;ENST00000356987.2;ENST00000432564.1	1stExon;1stExon;5'UTR;TSS200	chr12:123214765-123215575	3						TRUE			OpenSea
cg14583127	-0.00087579	0.00015955	4.039e-08	+-+----+---------	40.7	26.968	16	0.04185	0.000573725	0.939883	chr10	37940493	-	CACCTGGCGGTGGGGTTGTTTCCGGAGAAGCGCCCAGGCTACAAACTGAGTTGTGAATCA[CG]GAGGGACTTAGGTCCGGAAGGGGCAGCGCAGCGCCCTCCAGGCAGAGGAGAAGCCCCGCG	GGGTTGTTTCCGGAGAAGCGCCCAGGCTACAAACTGAGTTGTGAATCACG								10:37980429-37980988									chr10:37940225-37940655	3						TRUE		chr10:37940422-37940674	Island
cg17355809	0.00073224	0.00013345	4.084e-08	+++++++++++++++++	0	9.866	16	0.8735	0.000573725	0.999007	chr1	231475345	+	AGAGCACGCTGCTTTCCTTCCTTGCCCGGCGGGGATCGGAGCCATCGCGGGAGGCGCCCG[CG]GGGGTTGTAACTAATTAATTAGGTGAAATGCAAGTATCTGCTAACCAAGGGGGGTATACT	TTGGTTAGCAGATACTTGCATTTCACCTAATTAATTAGTTACAACCCCCG	C1orf124;C1orf124	NM_032018;NM_001010984	Body;Body					1:229541811-229541969						C1orf124;C1orf124	ENST00000492437.1;ENST00000366644.3	5'UTR;5'UTR	chr1:231475000-231475575	3						TRUE		chr1:231473012-231474382	S_Shore
cg12147105	-0.00051443	9.382e-05	4.184e-08	----------+------	0	8.857	16	0.9192	0.000573725	0.999659	chr4	106395595	-	TTACTCTGTGCCAGGAACTGCTCTAGACCCTGTCCAATATAGGAGATGAGCGCACATGCA[CG]CAAAGACATCACTATAAGACAAAATGATCAGGCCACCACGTGAAAACGGGACGTTGACAC	AGGAACTGCTCTAGACCCTGTCCAATATAGGAGATGAGCGCACATGCACG	PPA2;PPA2;PPA2;PPA2;PPA2	NM_176866;NM_006903;NM_176869;NM_001034191;NM_176867	TSS1500;TSS1500;TSS1500;TSS1500;TSS1500						4:106395080-106395714	Promoter_Associated	PPA2;PPA2;PPA2;PPA2;PPA2	ENST00000310267.7;ENST00000432483.2;ENST00000509426.1;ENST00000348706.5;ENST00000341695.5	TSS1500;TSS1500;TSS1500;TSS1500;TSS1500	PPA2;PPA2;PPA2;PPA2;PPA2;PPA2;PPA2;PPA2;PPA2;PPA2;PPA2	ENST00000502596.1;ENST00000310267.7;ENST00000509031.1;ENST00000502610.1;ENST00000508518.1;ENST00000354147.3;ENST00000510015.1;ENST00000457404.2;ENST00000348706.5;ENST00000351450.6;ENST00000341695.5	TSS1500;TSS1500;TSS1500;TSS1500;TSS1500;TSS1500;TSS1500;TSS1500;TSS1500;TSS1500;TSS1500					chr4:106391422-106395763	6		TRUE		chr4:106394551-106395322	S_Shore
cg24354818	0.0013588	0.00024812	4.34e-08	+++++++-++++-++++	0	15.093	16	0.5179	0.000577613	0.99539	chr20	62328094	-	CGGGGGCAAAGGAGGTGGCATGTCGGTCAGGCACAGCAGGGTCCTGTGTCCGCGCTGAGC[CG]CGCTCTCCCTGCTCCAGCAAGGACCATGAGGGCGCTGGAGGGGCCAGGCCTGTCGCTGCT	AGGTGGCATGTCGGTCAGGCACAGCAGGGTCCTGTGTCCGCGCTGAGCCG	TNFRSF6B;TNFRSF6B;TNFRSF6B	NM_032945;NM_003823;NM_003823	5'UTR;5'UTR;1stExon				TRUE	20:61798528-61798957	20:62327499-62329004	Unclassified_Cell_type_specific	TNFRSF6B;TNFRSF6B;TNFRSF6B;RTEL1;TNFRSF6B	ENST00000342852.6;ENST00000369996.1;ENST00000369996.1;ENST00000482936.1;ENST00000370006.2	TSS200;5'UTR;1stExon;ExonBnd;5'UTR	TNFRSF6B;TNFRSF6B;TNFRSF6B;RTEL1;TNFRSF6B;RTEL1;RTEL1;RTEL1	ENST00000342852.6;ENST00000369996.1;ENST00000369996.1;ENST00000492259.2;ENST00000370006.2;ENST00000480273.1;ENST00000496281.1;ENST00000492259.2	TSS200;5'UTR;1stExon;ExonBnd;5'UTR;5'UTR;5'UTR;3'UTR	chr20:62327560-62328275	3						TRUE		chr20:62328013-62328558	Island
cg25133685	-0.00120184	0.00022007	4.733e-08	+-+-------+-----?	56.5	34.479	15	0.002916	0.000599573	0.851825	chr6	29013336	+	AAAAAAAATCCAGGTGACCTTGGGGAGTTCACTTTTAAACTTGAGGTCTGAATTATCTAA[CG]TGTAGATTTGAAAGTTTGAAATAGATGCTGGTTCTAAAATGACCCTATGATTCTTTATAA	CGTGTAGATTTGAAAGTTTGAAATAGATGCTGGTTCTAAAATGACCCTAT	OR2W1	NM_030903	TSS1500								OR2W1	ENST00000377175.1	TSS1500	OR2W1	ENST00000377175.1	TSS1500							TRUE	TRUE			OpenSea
cg18473455	0.00076131	0.00013956	4.894e-08	++-+++++++++-+-++	17.5	19.404	16	0.2483	0.000599573	0.992982	chr19	47333922	+	CCCATGTGGACCAGGTTGGCCTCGAACTCGTGCCCTCGAACCCTCGCCTCCCTGAGGGTC[CG]AGGGCCCGCGCAACCGGCTGGAGCCACAATGGCTCCACCTGTTTTCTTATCTACAAAACA	AAGAAAACAGGTGGAGCCATTGTGGCTCCAGCCGGTTGCGCGGGCCCTCG	SNAR-E	NR_024258	Body				TRUE																	TRUE			OpenSea
cg10287786	0.00084424	0.00015491	5.035e-08	+++++++++++++++++	8.3	17.443	16	0.3575	0.000599573	0.99539	chr11	117666000	-	TGGGGGAGTTGGGGACAAAGCCGGGCTAGAGTGTGGCAGCGGCTTCGGCCTGTGCTTTCT[CG]CCTGACAAATTGCGAAAGGGGATGGGGGTTGGAGAGAGAACTATCGAGAGAGAAAGCCGC	GGACAAAGCCGGGCTAGAGTGTGGCAGCGGCTTCGGCCTGTGCTTTCTCG	DSCAML1	NM_020693	Body					11:117171171-117171225			DSCAML1	ENST00000446508.2	5'UTR	DSCAML1;DSCAML1	ENST00000446508.2;ENST00000525836.1	5'UTR;5'UTR			chr11:117664245-117669102	6				TRUE		chr11:117666634-117668141	N_Shore
cg06741367	0.00086451	0.00015891	5.324e-08	+++++++++++++++++	0	9.299	16	0.9006	0.000617731	0.999659	chr2	128453108	-	CCTTTAGCGATTTTAAATCTAATCTAGCGGGGTAGGGCTGCAGCCAAAAGCACGTGAGAG[CG]GCCCGCGGCCGGCGGGGTCCCGGGACAGGCCCGCGCGGGGCCGAGGTGCCAGGGCCCCCA	TTAAATCTAATCTAGCGGGGTAGGGCTGCAGCCAAAAGCACGTGAGAGCG								2:128169570-128169897									chr2:128453065-128453570	3						TRUE		chr2:128453174-128453446	N_Shore
cg10704680	-0.00053675	0.00010004	8.072e-08	+-+++---+--------	39.2	26.295	16	0.05002	0.000898284	0.949377	chr11	2064747	-	CTTAATTATCCATACTGTATACCCCCAGAATCCATGTTCCATTCTCCATTTTTCATATTC[CG]TTCTCCAAACACCATTCTCCATGTTTTTTTCTCTCAATAATCCATTCTCCATACACCATT	CGGAATATGAAAAATGGAGAATGGAACATGGATTCTGGGGGTATACAGTA						RDMR																		TRUE			OpenSea
cg10817554	0.00074296	0.00013851	8.139e-08	-+++++++++++++++?	0	9.962	15	0.8221	0.000898284	0.997908	chr2	231714705	-	GAGGCCGGGGAAGGCAGGGGTGCCGAGGGGCCCCCAGACCTGGATGACGTCAGTCAACCA[CG]CACAGGTGCTGGAAAGGATGTTCCGGGCTACAGGGGCCAAAGCCTGTATGCAGGAGCGGG	GGCAGGGGTGCCGAGGGGCCCCCAGACCTGGATGACGTCAGTCAACCACG								2:231422665-231423008											chr2:231714557-231715312	6	chr2:231714295-231715443	6		TRUE		chr2:231712775-231712982	S_Shore
cg22664962	-0.00075893	0.00014174	8.592e-08	---+-------------	0	12.387	16	0.7169	0.000925702	0.995761	chr17	22191979	+	GTGCGCTCTGCCTGCACCATTTTCCTCTGCTTAGGTAGGCTGACAGCACTGACAACCCGG[CG]CCCAAGACTGCTTCACGAATGCGAATGCGTCAGTCTCTAGGCACCAGGCGCCAGTGGTGA	CCTGGTGCCTAGAGACTGACGCATTCGCATTCGTGAAGCAGTCTTGGGCG					chr17:22191973-22191973			17:22115807-22116303									chr17:22191805-22192215	3						TRUE		chr17:22191801-22192068	Island
cg07054927	0.00077408	0.00014537	1.01e-07	+++++++++++++++-+	0	8.012	16	0.9485	0.00104797	0.99982	chr19	1300085	+	GCCCCCGCCTCCGAGACCAAATAGAGACGCTGCTTCTCCCTCGCCTGGTGCCGCCCCCGC[CG]GGCAGGGGCCATCCACCCGCCCCAGGACCAGCCCTCAGGGAGGGGAAACGGCCGAGAGCC	TTTCCCCTCCCTGAGGGCTGGTCCTGGGGCGGGTGGATGGCCCCTGCCCG								19:1250785-1251216			MUM1	ENST00000344663.3	5'UTR	MUM1	ENST00000344663.3	5'UTR	chr19:1299805-1300235	3						TRUE		chr19:1299754-1300239	Island
cg12414681	0.00084291	0.00015835	1.019e-07	+++++++-+-+++++++	11	17.975	16	0.3253	0.00104797	0.99539	chr15	29968195	-	CGGGGGGAGGCAGGGAGGCCGACGGGGAGGGCCTGGGAGGCTGCACGCGCAGCGGGGACC[CG]GCTTTGTCCCGAGCAGTTTCCAGGTAAGAGCTGAGAGGAGGGGAGGGAGGGAGAGGAGGA	CGGGTCCCCGCTGCGCGTGCAGCCTCCCAGGCCCTCCCCGTCGGCCTCCC								15:27755306-27755499			RP11-680F8.1;RP11-680F8.1	ENST00000536835.2;ENST00000560994.1	5'UTR;TSS1500	RP11-680F8.1;RP11-680F8.1	ENST00000536835.2;ENST00000560994.1	5'UTR;TSS1500	chr15:29967945-29968475	3						TRUE		chr15:29967209-29967621	S_Shore
cg27567561	0.00056826	0.00010815	1.484e-07	--+++++++-+++++++	32.7	23.787	16	0.09427	0.00142877	0.972393	chr12	107974733	+	CCAGGCTACAGATGAGGAAACTGAGGCCCAAGGATTCCAGAGAGCCTGCCCCGGGGTCAC[CG]GTGCGGTCCGGATGTCTCCAAAGGCTCTCCCACTACTCTGGAATTCAGAGGCAGGGTCTC	CGGTGCGGTCCGGATGTCTCCAAAGGCTCTCCCACTACTCTGGAATTCAG	BTBD11;BTBD11	NM_001018072;NM_001017523	Body;1stExon					12:106498854-106499487			BTBD11	ENST00000357167.4	1stExon	BTBD11	ENST00000357167.4	1stExon			chr12:107974239-107975797	6				TRUE		chr12:107974842-107975305	N_Shore
cg15777553	-0.00050025	9.569e-05	1.714e-07	--+----+----+----	9.1	17.595	16	0.3481	0.00161583	0.99539	chr12	34493996	+	CGAGGCAGAGCAAGGTTATTGGCCCCTGGCCCCCCTCACGCACACCCTGCCACGCATGCG[CG]GGGTCCCAGAGACCCTGGGGTCCCAGCTTCACGCCCTGGAGCAGCTGGACCCTGCGGGGT	CGGGGTCCCAGAGACCCTGGGGTCCCAGCTTCACGCCCTGGAGCAGCTGG								12:34378950-34403078									chr12:34493585-34494015	3						TRUE		chr12:34493973-34496968	Island
cg16227623	0.00076566	0.00014674	1.812e-07	+++++++++++++++++	0	14.5	16	0.5615	0.00164677	0.99539	chr5	3605783	+	AATGCGTAGATGTGTGGAAGGAGAGCTCCCCACTCAGGGCACCCAGCCGCCTCTCCCACC[CG]GAGACTTTTTCTGTGACTTGGCCGCCGACCCTGGCGCATGGACAACCCCAGAGCAATAGG	GGGTTGTCCATGCGCCAGGGTCGGCGGCCAAGTCACAGAAAAAGTCTCCG									5:3605766-3605865	Unclassified_Cell_type_specific							chr5:3605445-3606175	3						TRUE		chr5:3606488-3607135	N_Shore
cg08681856	0.00081915	0.00015708	1.839e-07	+++++-+-+-++++++-	0	13.129	16	0.6633	0.00164677	0.99539	chr19	51411737	+	GGTCATAGAGCTTACTGCAGACCTCCTCAGACACCACCGACACGTTCACGCACTGCAGCA[CG]GTAGGCATTCTGCCTGGGACGCAGAGCTCTGGGTCAGCCCCCGCGACTGGGCAGAGGACC	CGGTAGGCATTCTGCCTGGGACGCAGAGCTCTGGGTCAGCCCCCGCGACT	KLK4	NM_004917	Body					19:56103447-56103816			KLK4	ENST00000324041.1	ExonBnd	KLK4	ENST00000324041.1	ExonBnd	chr19:51411565-51412035	3						TRUE		chr19:51411634-51412004	Island
cg14503935	0.0006255	0.00011998	1.856e-07	-++-+++++?+++++++	0	9.932	15	0.824	0.00164677	0.997908	chr12	131864894	+	AAAGCAGGAGCAACGCCAGGGCAAACGGAGGCAGAGTCCTCGCGTATCTGTGATCAGCAC[CG]GCCCATCCTGGGTGCAAGAGAGCCCGCTGCCAACTCGCCCCCGTCACAGCAGCTGCCTCA	CGGCCCATCCTGGGTGCAAGAGAGCCCGCTGCCAACTCGCCCCCGTCACA							TRUE	12:130430800-130431058									chr12:131864820-131865275	3						TRUE			OpenSea
cg03662997	0.00058178	0.00011187	1.986e-07	++++++++-+++++++-	0	6.937	16	0.9745	0.0017016	1	chr11	15963027	-	ACCACTTGGCCCGGGAGTTGGCTGCGGGCAGCGGCTTGGCAGCCTGCGGCCGGGGGCGGA[CG]GTGGGGCGGTGTGGGTTTCAGCCTCCCCGGAGGGCCCTCACGGCTGAGCAAACGTTCGGG	GGGAGTTGGCTGCGGGCAGCGGCTTGGCAGCCTGCGGCCGGGGGCGGACG								11:15919459-15919696									chr11:15962725-15963190	3						TRUE		chr11:15962882-15963223	Island
cg20373635	0.00069479	0.00013361	1.993e-07	++++++-+-++++-+++	41.7	27.421	16	0.03703	0.0017016	0.936316	chr10	3466795	-	TTGTACAATCACGGAGGAGACAGCTGAAATGTTCCCTTCGGGGCATTTATAAACCGAGGT[CG]CTTCCTGTTTTCAGGAGGAAATGCTCCTGGAGCTGGGGAGGGCTGTGCTGCCGGGCGGGC	GGAGGAGACAGCTGAAATGTTCCCTTCGGGGCATTTATAAACCGAGGTCG								10:3456641-3456887									chr10:3466740-3467135	3						TRUE			OpenSea
cg05353869	-0.00163331	0.00031527	2.21e-07	-----------------	0	12.148	16	0.7337	0.00185193	0.996273	chr11	75139544	-	CACCGGAGACGTAGACGTCATTGCGGAGAGCACAGGCGGCGAATTCTGAGCGAGTGTAGC[CG]GGCAGGCTGGGCAGTGGGGTCCACCGCTGGCTCTCTGGATGGTAGGCATCGGCGAAGGGC	AGACGTCATTGCGGAGAGCACAGGCGGCGAATTCTGAGCGAGTGTAGCCG	KLHL35	NM_001039548	Body					11:74817038-74817465	11:75138753-75140357	Unclassified_Cell_type_specific				KLHL35	ENST00000460787.1	3'UTR	chr11:75139305-75139995	3						TRUE		chr11:75139454-75139817	Island
cg08634598	0.0005104	9.859e-05	2.258e-07	+++++++++-+++-++?	50.4	30.213	15	0.01118	0.00185775	0.911624	chr12	133013765	-	GTCCAAGGCCAAGGCACCCGCATTTGGTGAGGGCTGCTCTCTACCCAAGACGGTGCCTGG[CG]TGCAGTGTCCCCTGGAGGGAGAAATGCGGGTCCTCAGGAGGCAATGGCGGGAGGGACAGA	CGCCAGGCACCGTCTTGGGTAGAGAGCAGCCCTCACCAAATGCGGGTGCC				low-CpG:131523594-131524003													chr12:133013485-133016555	3						TRUE		chr12:133015368-133015635	N_Shore
cg19470832	-0.00055311	0.00010712	2.427e-07	+-+------------+?	54.5	32.969	15	0.004741	0.00196114	0.869886	chr12	55419490	+	AGTGCTTACTGAAAAACAGAATGCTCCTCTGGTGATAGTGAGAGTAATGTTTGATGGTCA[CG]TGTTGGACCAGCCAGTGAGAGTAATGTTTGATGGTCACATGTTGGACCAGCCAGTTGTGT	GGTCCAACATGTGACCATCAAACATTACTCTCACTGGCTGGTCCAACACG	NEUROD4	NM_021191	5'UTR								NEUROD4	ENST00000242994.3	5'UTR	NEUROD4	ENST00000242994.3	5'UTR								TRUE			OpenSea
cg06547849	0.00055664	0.00010795	2.514e-07	-+++-++++++++++-?	3	15.469	15	0.4182	0.00196295	0.99539	chr11	117666597	-	GGGTGGCAACCCTCCACTGGAGTGCCCTTCCTCATCGTCTTGGGGTTAAGAGTTGCCGCC[CG]GCCAGGGCAACAGCCAGGGCAAAGGGAGAGAGAAGCCGCCCCGGGGCGAGAAGGAGAAAA	CGGGCGGCAACTCTTAACCCCAAGACGATGAGGAAGGGCACTCCAGTGGA	DSCAML1	NM_020693	Body			DMR	TRUE	11:117171314-117173390			DSCAML1	ENST00000446508.2	5'UTR	DSCAML1;DSCAML1	ENST00000446508.2;ENST00000525836.1	5'UTR;5'UTR	chr11:117666045-117667515	3						TRUE		chr11:117666634-117668141	N_Shore
cg23548885	0.00015778	3.06e-05	2.516e-07	+++++++++++++++++	0	11.767	16	0.7599	0.00196295	0.996614	chr2	47150	-	GCGCACGCCAGGATCAGCCTACGTGTTGGGTGGCAAGAACGCAGGGCCTCGGATTGGGTC[CG]ACTCGGTCGCTGGCCGGCAGCGGGCGTGGCCGGGCCCGAGGACCGAGCTAGGACTCTCAG	CGGACCCAATCCGAGGCCCTGCGTTCTTGCCACCCAACACGTAGGCTGAT	FAM110C	NM_001077710	TSS1500					2:37086-37320			FAM110C	ENST00000327669.4	TSS1500	FAM110C;FAM110C	ENST00000327669.4;ENST00000461026.1	TSS1500;TSS1500	chr2:46465-47395	3						TRUE		chr2:45510-46559	S_Shore
cg07620230	0.00123387	0.00023966	2.626e-07	+-+++++-++++-++++	12	18.176	16	0.3137	0.0019673	0.99539	chr20	62328084	-	GCAGGCGGACCGGGGGCAAAGGAGGTGGCATGTCGGTCAGGCACAGCAGGGTCCTGTGTC[CG]CGCTGAGCCGCGCTCTCCCTGCTCCAGCAAGGACCATGAGGGCGCTGGAGGGGCCAGGCC	GGGGCAAAGGAGGTGGCATGTCGGTCAGGCACAGCAGGGTCCTGTGTCCG	TNFRSF6B;TNFRSF6B;TNFRSF6B	NM_032945;NM_003823;NM_003823	5'UTR;5'UTR;1stExon				TRUE	20:61798528-61798957	20:62327499-62329004	Unclassified_Cell_type_specific	TNFRSF6B;TNFRSF6B;TNFRSF6B;TNFRSF6B	ENST00000342852.6;ENST00000369996.1;ENST00000369996.1;ENST00000370006.2	TSS200;5'UTR;1stExon;5'UTR	TNFRSF6B;TNFRSF6B;TNFRSF6B;TNFRSF6B;RTEL1;RTEL1;RTEL1	ENST00000342852.6;ENST00000369996.1;ENST00000369996.1;ENST00000370006.2;ENST00000480273.1;ENST00000496281.1;ENST00000492259.2	TSS200;5'UTR;1stExon;5'UTR;5'UTR;5'UTR;3'UTR	chr20:62327560-62328275	3						TRUE		chr20:62328013-62328558	Island
cg24536250	0.00054981	0.0001068	2.632e-07	++++++++++++++++-	0	10.589	16	0.8341	0.0019673	0.998014	chr5	50218625	-	ACCTGGAACCGTGGCCATCTCAGAGGAAATGGGCCTGTCTCGGGACTTTCTCACCCGCAT[CG]CGGGGAGGGCCCTCTGGGCTGCCTGCAGTGCACCGTGTGTCCAGCAGGGGGCAAGCGCCC	GGCCATCTCAGAGGAAATGGGCCTGTCTCGGGACTTTCTCACCCGCATCG								5:50254362-50254537									chr5:50218545-50218895	3						TRUE			OpenSea
cg08572336	0.00060368	0.0001173	2.652e-07	+++-+++++++++++++	3.7	16.612	16	0.4111	0.0019673	0.99539	chr19	51165404	+	GGTCCAGGAACTGGGCTCGGTGCTCCGCCAAACCCAGCCACTCCAGCCAATCAGCCACGT[CG]AACTTGGTCCAGAACCCCAGAGGTTTAGCGCCAAACGGCTTGTCCGGGGGCAGCGAGAGC	CCCGGACAAGCCGTTTGGCGCTAAACCTCTGGGGTTCTGGACCAAGTTCG	SHANK1	NM_016148	Body					19:55857105-55857658			SYT3	ENST00000544769.1	5'UTR	SYT3	ENST00000544769.1	5'UTR	chr19:51165300-51165450	3						TRUE		chr19:51165249-51165775	Island
cg05163510	-0.00035618	6.928e-05	2.734e-07	+---------+------	0	12.56	16	0.7046	0.00199541	0.995519	chr11	67200832	+	GAGGCCCACAAGGCTCCTCTCACCTTCCTCCTCCTCCAGCCGCCCTTCACCGCAGAGAAC[CG]GAAGAAAACCATGGATAAGATCATCAGGGGCAAGCTGGCACTGCCCCCCTACCTCACCCC	GGGGGCAGTGCCAGCTTGCCCCTGATGATCTTATCCATGGTTTTCTTCCG	RPS6KB2	NM_003952	Body								RPS6KB2;AP003419.16	ENST00000525996.1;ENST00000535922.1	5'UTR;3'UTR	RPS6KB2;RPS6KB2;AP003419.16;RPS6KB2;RPS6KB2;RPS6KB2	ENST00000525088.1;ENST00000525996.1;ENST00000535922.1;ENST00000528964.1;ENST00000531765.1;ENST00000526268.1	5'UTR;5'UTR;3'UTR;3'UTR;TSS1500;5'UTR			chr11:67200398-67211542	6	chr11:67198711-67214216	6		TRUE		chr11:67203319-67203662	N_Shelf
cg18655918	0.00039106	7.643e-05	3.108e-07	-+++++++--+++++++	23.5	20.919	16	0.1816	0.00223237	0.986904	chr19	42429841	+	TGGTGCTTGGGGTTAGGACACAGGTGGGGAAGGTGCTTCTGTTGTCTGTGATGAGTAACC[CG]AAATGACAAGTAGGAAAGACAGGTACGGGGGAATCCTTGGAAGTCAGTGTACCTTGGAAG	ACTGACTTCCAAGGATTCCCCCGTACCTGTCTTTCCTACTTGTCATTTCG						RDMR			19:42429389-42429871	Unclassified_Cell_type_specific							chr19:42429305-42429895	3						TRUE		chr19:42431916-42432376	N_Shelf
cg08342919	-0.00049629	9.722e-05	3.315e-07	---+---+---------	0	13.965	16	0.6013	0.00234385	0.99539	chr7	100894787	-	CTGGTGTATTTCGAAGTGCAAATACAAGCTCATATGTCCAGATGAAAATACAGCCTAGGC[CG]GCCGTGGTGGCTCACGCCTGTAATCCCAGCATTTTGGGAAGCCGAGGCGGGAAGATCACT	GAAGTGCAAATACAAGCTCATATGTCCAGATGAAAATACAGCCTAGGCCG																								TRUE		chr7:100895202-100895805	N_Shore
cg11706111	-0.00048529	9.584e-05	4.118e-07	----+------------	0	8.464	16	0.9338	0.00282338	0.999692	chr16	71523144	+	TGAGCTGCGCTCAAAGGACCAGCCTGGACTGCTATGCTGTCTCACTCCCAACCCAAGCTC[CG]CCCAACTGTGGGTCCTTGCACTTTGGCACCTTTGAGCGCGGACTCAAAACAGGCCAGAAG	CGCCCAACTGTGGGTCCTTGCACTTTGGCACCTTTGAGCGCGGACTCAAA	ZNF19	NM_006961	5'UTR								ZNF19;AC010547.9;ZNF19;AC010547.9;ZNF19;ZNF19;ZNF19	ENST00000564230.1;ENST00000561908.1;ENST00000565637.1;ENST00000561908.1;ENST00000565637.1;ENST00000564230.1;ENST00000288177.5	1stExon;1stExon;1stExon;3'UTR;5'UTR;5'UTR;5'UTR	ZNF19;AC010547.9;ZNF19;AC010547.9;ZNF19;ZNF19;ZNF19;ZNF19;ZNF19;ZNF19;ZNF19	ENST00000564230.1;ENST00000561908.1;ENST00000565637.1;ENST00000561908.1;ENST00000565637.1;ENST00000564230.1;ENST00000288177.5;ENST00000569072.1;ENST00000564225.1;ENST00000566202.1;ENST00000568446.1	1stExon;1stExon;1stExon;3'UTR;5'UTR;5'UTR;5'UTR;5'UTR;5'UTR;5'UTR;3'UTR							TRUE	TRUE			OpenSea
cg22745102	0.00078928	0.00015625	4.385e-07	-+++++++-+-++++++	9.1	17.61	16	0.3472	0.00296156	0.99539	chr19	50931616	+	TCGACAGCGCGCTGCTGCCTGCAGTCCGCCGGGCCTGAGCACACCCGAGGCTCCCACCTG[CG]GAGCCGCTGGGGGACCTCACGTCCCAGCCAGGATCCCCCTGGAAGAAAAAGGGCGTCCCC	CGGAGCCGCTGGGGGACCTCACGTCCCAGCCAGGATCCCCCTGGAAGAAA	SPIB	NM_003121	3'UTR								SPIB;SPIB	ENST00000439922.2;ENST00000270632.6	3'UTR;3'UTR	SPIB;SPIB	ENST00000439922.2;ENST00000270632.6	3'UTR;3'UTR	chr19:50931185-50931675	3						TRUE		chr19:50931270-50931638	Island
cg09405380	0.00041823	8.296e-05	4.627e-07	-++++++-+-+++++++	29.5	22.697	16	0.1221	0.0030764	0.978481	chr19	19730109	-	CATCCTCAGCCCCATCAGGTGGGCCACTGGGGCCCCTGGCTCTTCCTCTAGAGCTTTCCA[CG]CCCCGTTCACCTGGCTAAGGCGGGGCGCAGGCGTGCGTGGTTGATGGCAACGAGGAGGTC	CATCAGGTGGGCCACTGGGGCCCCTGGCTCTTCCTCTAGAGCTTTCCACG	PBX4	NM_025245	TSS1500				TRUE		19:19729005-19730199	Promoter_Associated	PBX4;PBX4	ENST00000559264.1;ENST00000251203.5	TSS1500;TSS1500	PBX4;PBX4;PBX4;PBX4;PBX4	ENST00000559264.1;ENST00000558222.1;ENST00000560879.1;ENST00000557978.1;ENST00000251203.5	TSS1500;TSS1500;TSS1500;TSS1500;TSS1500			chr19:19729000-19730215	6				TRUE		chr19:19729127-19729814	S_Shore
cg04597657	-0.00046367	9.202e-05	4.691e-07	--------+-------?	0	11.702	15	0.7014	0.0030764	0.995415	chr19	24182688	-	GCCATCTGGTCAACCATCTGGTATCTTCTCTGACACGTCTTGCTTAAAACCCAACCAAAA[CG]TCAAAAGGATCATGAGGCCCTGCTTTCCCGGTCTGTATTCATACTGAAAATCAAGATCAA	ACCATCTGGTATCTTCTCTGACACGTCTTGCTTAAAACCCAACCAAAACG				low-CpG:23974365-23974685																				TRUE			OpenSea
cg23773946	0.00117587	0.00023354	4.781e-07	++++++--++++-+++?	0	13.198	15	0.587	0.00309063	0.99539	chr20	62327968	-	GGCTGCCTGGGGAGGGAGGGGTTCCTATGGGGCGTGGCGAGGCTGGCCCAGCCCTCTCCC[CG]CCCATATATGTAGGGCAGCAGCAGGATGGGCTTCTGGACTTGGGCGGCCCCTCCGCAGGC	CGGGGAGAGGGCTGGGCCAGCCTCGCCACGCCCCATAGGAACCCCTCCCT	TNFRSF6B;TNFRSF6B	NM_032945;NM_003823	5'UTR;TSS200				TRUE		20:62327499-62329004	Unclassified_Cell_type_specific	TNFRSF6B;TNFRSF6B;TNFRSF6B	ENST00000369996.1;ENST00000342852.6;ENST00000370006.2	TSS200;TSS200;5'UTR	TNFRSF6B;TNFRSF6B;TNFRSF6B;RTEL1;RTEL1;RTEL1	ENST00000369996.1;ENST00000342852.6;ENST00000370006.2;ENST00000480273.1;ENST00000496281.1;ENST00000492259.2	TSS200;TSS200;5'UTR;5'UTR;5'UTR;3'UTR	chr20:62327560-62328275	3						TRUE		chr20:62328013-62328558	N_Shore
cg09754549	-0.0008072	0.0001605	4.923e-07	?-----+----------	7.7	16.248	15	0.3658	0.00313048	0.99539	chr8	144790656	+	CCGTTACTCTGGCGATGGCCGACTCCTTCATTCCGCACAACTCTCTCATCTTGAGTCGCC[CG]TGACTGCTTGTGAATGTGCCCCCAGAGATAGGGCCTGAGCTGACAAAACTGGGCTTCAGA	TTTTGTCAGCTCAGGCCCTATCTCTGGGGGCACATTCACAAGCAGTCACG	LOC100130274	NM_001162914	TSS1500					8:144860480-144863032			ZNF707;CCDC166	ENST00000508587.2;ENST00000542437.1	5'UTR;TSS1500	ZNF707;CCDC166;CCDC166;ZNF707	ENST00000508587.2;ENST00000533508.1;ENST00000542437.1;ENST00000527561.1	5'UTR;TSS1500;TSS1500;5'UTR			chr8:144786989-144792034	6				TRUE		chr8:144788491-144791059	Island
cg13700506	-0.00067429	0.00013413	4.981e-07	+-+-------------+	63.7	44.028	16	0.0001954	0.00313048	0.637625	chr20	29892486	-	GAGAAGACGGCATCATCCTGCATCATGTCTACACACACAGGGCCTTCTACAGATTTCAAC[CG]AGTTCAAAATCCTTAGCTTGGCATTCAAGGACCTTTTCAACCATCCCCCCACTCCCTCAT	CGGTTGAAATCTGTAGAAGGCCCTGTGTGTGTAGACATGATGCAGGATGA	DEFB116	NM_001037731	Body																					TRUE			OpenSea
cg07887168	0.00049156	9.792e-05	5.174e-07	++++-+++++++++++?	0	8.405	15	0.9065	0.00320723	0.999659	chr16	4263893	+	CCCTCTGAGGCAGAAAAAGCAAGGGTTGTTAACCTCTCTTGAAATGAGGAAACAAACACA[CG]GAAGTCAAGTCGTTTGCCTCACAAGTCATTCCAGGGATGGGCTGGAACTCAGGCCAAGAG	CGGAAGTCAAGTCGTTTGCCTCACAAGTCATTCCAGGGATGGGCTGGAAC	SRL	NM_001098814	Body				TRUE				SRL	ENST00000537996.1	5'UTR	SRL	ENST00000537996.1	5'UTR	chr16:4263805-4264035	3						TRUE			OpenSea
cg01265662	-0.00065165	0.0001299	5.262e-07	---+-------------	2.6	16.425	16	0.4237	0.00321763	0.99539	chr2	197504046	+	TTTTACTCTCCATGTGGCCATCATGGACGAGGACGAAGAGGGACTTGATTTTTCCTTTAA[CG]AGAAGAATGTTTAAGCTCTGAATTTTTAACCAATTTTTATGCTCGTTACTCTGCTGTAGG	CGAGAAGAATGTTTAAGCTCTGAATTTTTAACCAATTTTTATGCTCGTTA	CCDC150	NM_001080539	TSS1500						2:197503822-197505376	Promoter_Associated	CCDC150;CCDC150;CCDC150;CCDC150	ENST00000272831.7;ENST00000536389.1;ENST00000472405.2;ENST00000423093.2	TSS1500;TSS1500;TSS1500;TSS1500	CCDC150;CCDC150;CCDC150;CCDC150	ENST00000272831.7;ENST00000471546.1;ENST00000472405.2;ENST00000471033.1	TSS1500;TSS1500;TSS1500;TSS1500	chr2:197503865-197504170	3						TRUE		chr2:197504191-197504558	N_Shore
cg11600470	-0.00045419	9.059e-05	5.333e-07	----+-----------?	36.3	23.552	15	0.0731	0.00321763	0.965685	chr12	34443659	-	ACAAGCATCCTATTACCCTCTCGGACATCAGGCAGGGGCTGCTGGGATGGCATTTCCGTA[CG]TGGAAGGACCGAGGCCCTCTTTCTTGGCCCCTCCCATTTTTTTTCTTTCCACAGGTGCCT	TTACCCTCTCGGACATCAGGCAGGGGCTGCTGGGATGGCATTTCCGTACG								12:34333360-34335981																TRUE			OpenSea
cg25297303	0.00047333	9.47e-05	5.79e-07	+++-+++-++++-++++	19.6	19.899	16	0.2248	0.00340263	0.991045	chr2	95540415	-	GCAGGGAGCCTGAGGGACTGGGCTTTGTGGGGCAGCATGGGGTGCATCGGAGTCCATGCA[CG]TCCTCCAGGAGCATGGGGCGCGGACAGGGCATGGGGGCGCAGCAGGGCTCCCAGCCTTCG	AGGGACTGGGCTTTGTGGGGCAGCATGGGGTGCATCGGAGTCCATGCACG	TEKT4	NM_144705	Body					2:94903675-94904442	2:95539782-95540988	Unclassified	RP11-71B7.2	ENST00000568768.1	3'UTR	TEKT4;RP11-71B7.2	ENST00000468063.1;ENST00000568768.1	5'UTR;3'UTR	chr2:95540225-95541635	3						TRUE		chr2:95540181-95540715	Island
cg23204384	-0.00055652	0.0001114	5.868e-07	+----------------	0	8.939	16	0.9159	0.00340425	0.999659	chr20	29994089	+	GTCCAGACTGGTATTTATTGCCTTGAGGAGCATGGCAGAGCCAAGATCAGTGAACCAGAA[CG]GGAACAGTCATTTGAGATCAGACAGGCAGGCAAGGAAGGTATCAACCACACTGCCTGAGG	CGGGAACAGTCATTTGAGATCAGACAGGCAGGCAAGGAAGGTATCAACCA	DEFB121	NM_001011878	TSS200								DEFB121;DEFB121	ENST00000376314.2;ENST00000376312.3	TSS200;3'UTR	DEFB121;DEFB121	ENST00000376314.2;ENST00000376312.3	TSS200;3'UTR								TRUE			OpenSea
cg18474108	0.00058451	0.00011726	6.198e-07	?++++++++++++++--	40.7	25.277	15	0.04634	0.00352128	0.945038	chr13	25670319	+	GCCCCCGGCCCCGGCACGCGCTCTACTCCTGTAACGGAAAGGTCGCGGCTTGTGTGCCTG[CG]GGCAGCCGTGCCGAGAATGAACCCCAGCACCCCCAGCTACCCAACGGCCTCGCTCTACGT	CGGGCAGCCGTGCCGAGAATGAACCCCAGCACCCCCAGCTACCCAACGGC	PABPC3;PABPC3	NM_030979;NM_030979	1stExon;5'UTR					13:24568042-24568531			PABPC3;PABPC3;PABPC3;PABPC3	ENST00000562709.1;ENST00000562709.1;ENST00000281589.3;ENST00000281589.3	5'UTR;1stExon;5'UTR;1stExon	PABPC3;PABPC3;PABPC3;PABPC3	ENST00000569397.1;ENST00000569397.1;ENST00000281589.3;ENST00000281589.3	5'UTR;1stExon;5'UTR;1stExon	chr13:25670025-25670370	3						TRUE		chr13:25670041-25670531	Island
cg02329527	-0.00050165	0.0001007	6.307e-07	-----------------	0	12.807	16	0.6868	0.00352128	0.99539	chr3	19975483	-	ACTCCATGGGAAATTTTGTTCCCATGATGACCCTCTTGTCTCCTAAATCATCCTTTCCTT[CG]TGGGGATGTCCAATCTCCATGTTCATGGACGATTTCTCCCCATTCTCATTTCTCCAAGAG	ATTTTGTTCCCATGATGACCCTCTTGTCTCCTAAATCATCCTTTCCTTCG	EFHB	NM_144715	1stExon								EFHB;EFHB;EFHB	ENST00000295824.9;ENST00000498089.1;ENST00000498089.1	1stExon;1stExon;3'UTR	EFHB;EFHB;EFHB;EFHB;EFHB	ENST00000295824.9;ENST00000498089.1;ENST00000389256.4;ENST00000440022.1;ENST00000498089.1	1stExon;1stExon;1stExon;TSS1500;3'UTR					chr3:19972576-19976243	6		TRUE			OpenSea
cg04220922	-0.00025588	5.137e-05	6.312e-07	-------+---------	17.3	19.351	16	0.2509	0.00352128	0.992982	chr16	34430382	-	GCCCGCGCCAGGGTCCGCAGTCTTTGTTCCGGACGCAGAACCAGTGCTTCAGCTGGTTAC[CG]AGGCGTCCCCGAAGGGGAAAGGGTGGACACGGTGAGAATCTACAGCACAGCAGATCACTT	CGGTAACCAGCTGAAGCACTGGTTCTGCGTCCGGAACAAAGACTGCGGAC								16:34287254-34287975			RP11-244B22.6;RP11-488I20.9	ENST00000564059.1;ENST00000562945.1	5'UTR;TSS1500	RP11-244B22.6;RP11-488I20.9	ENST00000564059.1;ENST00000562945.1	5'UTR;TSS1500								TRUE		chr16:34430775-34431004	N_Shore
cg12495996	-0.00036262	7.283e-05	6.381e-07	--+-+--+--------?	44.8	27.154	15	0.0275	0.00352128	0.927034	chr10	132239568	+	TTAGAGCCTCCAGACGGAACTTAGCCCTACTCGCGCCATGATCAAGTGTCTGACCTCCAG[CG]CTGGAAGGGAGAATCTTCAGAAGAGTATCTATTTTCTAAAGCCACTGAGCTTGTGGTAAT	TCAGTGGCTTTAGAAAATAGATACTCTTCTGAAGATTCTCCCTTCCAGCG								10:132129397-132129559			RP11-540N6.1	ENST00000439421.1	3'UTR	RP11-540N6.1	ENST00000439421.1	3'UTR								TRUE			OpenSea
cg08642111	-0.00066612	0.00013442	7.22e-07	-+-+----------+--	28.8	22.484	16	0.1282	0.00388941	0.978481	chr8	3141844	+	CAGCAGGATGTCACTGTCCACCGGCCCGTCCCAGACCTTGAGGATGTCGTGAGCCATCTC[CG]TGTCGAAAACAATGAAATGGAGGCTGCAAGAGAGAACACAGTAGCGCTACTTGCCGTGCA	AGCGCTACTGTGTTCTCTCTTGCAGCCTCCATTTCATTGTTTTCGACACG	CSMD1	NM_033225	Body					8:3129238-3129315	8:3141505-3142664	Unclassified	CSMD1	ENST00000523387.1	3'UTR	CSMD1;CSMD1;CSMD1;CSMD1	ENST00000521646.1;ENST00000521646.1;ENST00000523387.1;ENST00000523488.1	3'UTR;1stExon;3'UTR;3'UTR			chr8:3141534-3142056	6	chr8:3141034-3142832	6		TRUE			OpenSea
cg21341928	0.00060886	0.00012296	7.358e-07	-++++++++++++++++	48.2	30.862	16	0.01401	0.00391712	0.913493	chr13	25670327	-	CCCCGGCACGCGCTCTACTCCTGTAACGGAAAGGTCGCGGCTTGTGTGCCTGCGGGCAGC[CG]TGCCGAGAATGAACCCCAGCACCCCCAGCTACCCAACGGCCTCGCTCTACGTGGGGGACC	CGGCTGCCCGCAGGCACACAAGCCGCGACCTTTCCGTTACAGGAGTAGAG	PABPC3;PABPC3	NM_030979;NM_030979	1stExon;5'UTR					13:24568042-24568531			PABPC3;PABPC3;PABPC3;PABPC3	ENST00000562709.1;ENST00000562709.1;ENST00000281589.3;ENST00000281589.3	5'UTR;1stExon;5'UTR;1stExon	PABPC3;PABPC3;PABPC3;PABPC3	ENST00000569397.1;ENST00000569397.1;ENST00000281589.3;ENST00000281589.3	5'UTR;1stExon;5'UTR;1stExon	chr13:25670025-25670370	3						TRUE		chr13:25670041-25670531	Island
cg06468072	0.00066051	0.00013356	7.598e-07	-+++++++--+++++++	16	19.048	16	0.2662	0.00399786	0.994405	chr11	117665622	+	CTGGCGAGGCACCCTGGCGCCCAACAGACAGACGCTGGAGCCTCTGAATCGCAGGGGCAC[CG]GGCTCTGCAGACCCAAAGGCCACCGAGGAGCCGCCACAACTGGCATCTCCAGCCCGCCTA	CGGGCTCTGCAGACCCAAAGGCCACCGAGGAGCCGCCACAACTGGCATCT	DSCAML1	NM_020693	Body					11:117170587-117170866			DSCAML1	ENST00000446508.2	5'UTR	DSCAML1;DSCAML1	ENST00000446508.2;ENST00000525836.1	5'UTR;5'UTR	chr11:117665525-117665975	3						TRUE		chr11:117666634-117668141	N_Shore
cg14018233	-0.00052352	0.00010636	8.558e-07	-------+---------	0	9.207	16	0.9046	0.00445122	0.999659	chr19	15871304	+	TGGGGACTGTGACTGCGCCCAGGATCCGCATTTGGGCCCCATCACGCCGGAAACCTGGCC[CG]GGATCCTCAACCGCACCCAGATCAGCCTGAGAGATAGAGAGGGGCTGAGCATGCGTGGGA	TCAGCCCCTCTCTATCTCTCAGGCTGATCTGGGTGCGGTTGAGGATCCCG																					chr19:15870703-15871332	6		TRUE		chr19:15871064-15871318	Island
cg19167793	-0.00036743	7.473e-05	8.797e-07	-++----++--------	26.7	21.836	16	0.1486	0.00452354	0.980474	chr15	25842536	-	TTGGCAGAGACAGCGGTCTGAGTGGGCTTATTCCTTAGCCGGCAAGCCTTTGGCTTTTCC[CG]GCTGTCCTGGAGCTGCAGAGCCTTCAGCCGGCCTCTCCGAACGAGTGGTCGCTGGATCCC	GCGGTCTGAGTGGGCTTATTCCTTAGCCGGCAAGCCTTTGGCTTTTCCCG								15:23392913-23393681									chr15:25842200-25842695	3						TRUE		chr15:25841858-25842148	S_Shore
cg17838516	0.00063111	0.00012848	9.013e-07	+++++++-+++-+++++	14.1	18.633	16	0.2881	0.00454217	0.99539	chr11	92703536	-	CCACCTGTACTTGACATCCCACTTCCTTCCTTGCCAAGCACTGTAGCTTTATGTAGTAGT[CG]CTTAGAAAATCCTTGCTGAAAAAATGAGTTAATCAATGGAAGCATTTCAGTAGGTTTTGT	GACATCCCACTTCCTTCCTTGCCAAGCACTGTAGCTTTATGTAGTAGTCG	MTNR1B	NM_005959	Body				TRUE										chr11:92703365-92703595	3					TRUE	TRUE		chr11:92702789-92703434	S_Shore
cg19421526	0.00072753	0.00014813	9.034e-07	+++++++++++++++++	0	12.769	16	0.6896	0.00454217	0.99539	chr10	99734513	+	GGTCACCCCTGCCTCTGCCGGGAGCCCGGAGAAGCTGGACTCAGGGAGCCAGGACAGGCT[CG]GATCCTAAGGCCAGCATTTATGCTCCCTGTTCAGAGATAGGAAAAAAGACCCCTTTCTTC	CGGATCCTAAGGCCAGCATTTATGCTCCCTGTTCAGAGATAGGAAAAAAG	CRTAC1	NM_018058	Body				TRUE	10:99724386-99724504									chr10:99734325-99734915	3						TRUE			OpenSea
cg02524205	-0.00108856	0.00022183	9.235e-07	------+--+-------	38	25.818	16	0.05664	0.00459221	0.952631	chr6	167559851	-	GAATTTTTCTAGCCATTCATGTGCACACAGAAACCAAAACCCTCCGCGCAGGTTCTTCTG[CG]CACTGCGCTGCTCCCAGCGCAGAGGGGCCGTGTTCCGGGAACACGTTTCCTGCTCTAAAA	CCATTCATGTGCACACAGAAACCAAAACCCTCCGCGCAGGTTCTTCTGCG								6:167479825-167479918						TCP10L2	ENST00000539001.1	TSS200	chr6:167559705-167559955	3						TRUE			OpenSea
cg01200177	-0.0006535	0.00013386	1.049e-06	--+--------------	20.4	20.106	16	0.2155	0.00515957	0.989914	chr2	128616082	+	CGACTTAAACTTCTAAAATTTTATTGATTTGTGGTGGATTATCTGATACTTCTGAGTACG[CG]GACAATGATATTCAGAGGCTTTTACCACACGTCTGTTGGAACATTTGGGTGATGCGTAGA	CCAAATGTTCCAACAGACGTGTGGTAAAAGCCTCTGAATATCATTGTCCG	POLR2D	NM_004805	TSS1500			CDMR			2:128614911-128616171	Promoter_Associated	POLR2D;POLR2D;POLR2D;POLR2D	ENST00000409698.1;ENST00000409955.1;ENST00000487079.1;ENST00000272645.3	TSS1500;TSS1500;TSS1500;TSS1500	POLR2D;POLR2D;POLR2D;POLR2D	ENST00000409698.1;ENST00000409955.1;ENST00000487079.1;ENST00000272645.3	TSS1500;TSS1500;TSS1500;TSS1500			chr2:128614924-128616146	6	chr2:128614423-128616338	6	TRUE	TRUE		chr2:128615479-128616004	S_Shore
cg18828927	-0.00036209	7.422e-05	1.069e-06	+-++-----------+-	57.4	37.576	16	0.001738	0.00520141	0.82438	chr6	29275263	-	CCACCTTCTTTCTTTCAGCTGCAGGCTTTGAGTTTCTCAGACTGCCTTCTGATTCCTCAT[CG]ACTGTGGACCTTGTATTCTCCGTATTCTATACTGTGATACCTCCAACACTCAATCCAGTC	TTTCAGCTGCAGGCTTTGAGTTTCTCAGACTGCCTTCTGATTCCTCATCG	OR14J1	NM_030946	1stExon								OR14J1	ENST00000377160.2	1stExon	OR14J1	ENST00000377160.2	1stExon								TRUE			OpenSea
cg06324373	0.00101942	0.00020907	1.083e-06	++++++++++++++++?	0	8.851	15	0.8852	0.00521347	0.999328	chr10	99734805	-	AGGAGGAGACCGGAGAACGTGGAGCCCGCGGGAGGAGGCCGGAGCGCGGGCAGGGACTGG[CG]CGGGATCGATTCCCGGGTGGCGGTGGAGGGCCGGCCCGGGAGGAGCGGCGGAGGGGCCGG	GAGAACGTGGAGCCCGCGGGAGGAGGCCGGAGCGCGGGCAGGGACTGGCG	CRTAC1	NM_018058	Body				TRUE	10:99724626-99724903									chr10:99734325-99734915	3						TRUE			OpenSea
cg05372495	0.00037913	7.781e-05	1.101e-06	++-+-+-++++++++++	3.4	16.561	16	0.4145	0.00524433	0.99539	chr19	1063624	-	CGTCTGGGACTCTCATGGTACGCAGACCGGCCTGCAGGCACCTACAGCGGAGGGAACAAA[CG]CAAGCTGGCGACGGCCCTGGCGCTGGTTGGGGACCCAGCCGTGGTGTTTCTGGTGCGTGG	TCATGGTACGCAGACCGGCCTGCAGGCACCTACAGCGGAGGGAACAAACG	ABCA7	NM_019112	Body					19:1014584-1015265						ABCA7;ABCA7;ABCA7;ABCA7	ENST00000525939.1;ENST00000531478.1;ENST00000524383.1;ENST00000435683.2	5'UTR;TSS1500;TSS1500;5'UTR			chr19:1061738-1069958	6	chr19:1062664-1063832	6		TRUE		chr19:1063544-1064265	Island
cg04337056	-0.00033294	6.84e-05	1.129e-06	+--++-+--?-------	18.6	18.432	15	0.2406	0.00532168	0.992704	chr3	158361858	-	CCAAGCAGAATGGTCAAGGATGCAGTCTTCCACATGGACAGGACATGAAATGTCTGACAT[CG]AACAATAACAAATAACATTTTGACATGAGGAAAAGTATTTGTAATTGTAATTGATAGTTC	CGATGTCAGACATTTCATGTCCTGTCCATGTGGAAGACTGCATCCTTGAC	GFM1	NM_024996	TSS1500						3:158361822-158362871	Promoter_Associated	GFM1;GFM1;GFM1	ENST00000486715.1;ENST00000478576.1;ENST00000264263.5	TSS1500;TSS1500;TSS1500	GFM1;GFM1;GFM1;GFM1	ENST00000486715.1;ENST00000478576.1;ENST00000264263.5;ENST00000464732.1	TSS1500;TSS1500;TSS1500;TSS1500					chr3:158361604-158363156	6		TRUE		chr3:158362180-158362478	N_Shore
cg08918020	0.00032014	6.589e-05	1.182e-06	-++++++++-+++++++	0	14.596	16	0.5544	0.00551407	0.99539	chr20	30225706	+	CCCCGAGAAAGGCTGTGGGGCGGGCCGGGGGCGGGCGCCCGCACTCAGGTCCCTCCGCAG[CG]GGTTCTCAGTTGCTCGCTGGGCAGACCCAGGTCGCGCTCCCACTGCCGAGCCCGCGAGGT	CGGGTTCTCAGTTGCTCGCTGGGCAGACCCAGGTCGCGCTCCCACTGCCG	COX4I2;COX4I2	NM_032609;NM_032609	1stExon;5'UTR					20:29689262-29689486			COX4I2;COX4I2;COX4I2	ENST00000490030.1;ENST00000376075.3;ENST00000376075.3	TSS200;1stExon;5'UTR	COX4I2;COX4I2;COX4I2	ENST00000490030.1;ENST00000376075.3;ENST00000376075.3	TSS200;1stExon;5'UTR	chr20:30225425-30225795	3						TRUE		chr20:30225572-30225852	Island
cg26434090	0.00058231	0.00012032	1.301e-06	-+++-++++-+++++++	28.1	22.264	16	0.1349	0.00600727	0.979015	chr11	117665395	-	TGTAACAGGCTCGAACATTCACATTTACATTTTCCTTGGTGCCGCGGGGGTGACTGGCAA[CG]GGAGAGAAAATACTCCAAACCCCATCTTTCTTGCTGTCTCCGCATCACATCTTCCCCCAA	GAACATTCACATTTACATTTTCCTTGGTGCCGCGGGGGTGACTGGCAACG	DSCAML1	NM_020693	Body					11:117170587-117170866	11:117665394-117665536	Unclassified_Cell_type_specific	DSCAML1	ENST00000446508.2	5'UTR	DSCAML1;DSCAML1	ENST00000446508.2;ENST00000525836.1	5'UTR;5'UTR	chr11:117665085-117665415	3						TRUE		chr11:117666634-117668141	N_Shore
cg21206652	-0.00067865	0.00014052	1.368e-06	-+----+----------	0	15.539	16	0.4856	0.00625284	0.99539	chr8	144790187	-	GCTCTCCTCGCAGGTGTCCAGCTGCTCCGAGAGCAGCGCGTGTTCGCGTTGCAGGTACTG[CG]CGCGCTCCGATAGCGGCTGCTCGGCACCCGCGGCCGCCGCACCACCTGGCTGGCTCCCTG	GGTGTCCAGCTGCTCCGAGAGCAGCGCGTGTTCGCGTTGCAGGTACTGCG	LOC100130274	NM_001162914	1stExon					8:144860480-144863032	8:144790166-144790304	Unclassified_Cell_type_specific	CCDC166;ZNF707	ENST00000542437.1;ENST00000508587.2	1stExon;TSS200	CCDC166;CCDC166;ZNF707;ZNF707	ENST00000533508.1;ENST00000542437.1;ENST00000508587.2;ENST00000527561.1	1stExon;1stExon;TSS200;5'UTR			chr8:144786989-144792034	6				TRUE		chr8:144788491-144791059	Island
cg13508369	0.00045654	9.464e-05	1.406e-06	?++++++-+--++++++	24.2	19.789	15	0.1802	0.00625969	0.986876	chr9	129884026	-	CATCCACTCAGTTGGAGACCCGGGGTACCATCCAGTGCAGCAGCCCCTGGGTGATGCGTC[CG]TTCCCGTGCTGGGTGCCTCTGCTCTCCTCGCCAGCTGGAGGGTGTGAGCAGAGGCAGCCC	CGGACGCATCACCCAGGGGCTGCTGCACTGGATGGTACCCCGGGTCTCCA	ANGPTL2;RALGPS1	NM_012098;NM_014636	5'UTR;Body			RDMR					ANGPTL2;ANGPTL2	ENST00000373417.1;ENST00000373425.3	5'UTR;5'UTR	ANGPTL2;ANGPTL2	ENST00000373417.1;ENST00000373425.3	5'UTR;5'UTR	chr9:129883620-129884875	3						TRUE			OpenSea
cg22972858	-0.00037471	7.768e-05	1.41e-06	----------+------	4.6	16.771	16	0.4006	0.00625969	0.99539	chr12	123215248	+	TGGTCATTTCTGAGAGGCGGTAGGGTGGGGGGGTCCGATGAGATTGATGCCGTAGAGGAG[CG]ATTGGGTCCAGCGCCAGAGTAATTTTCATTTTCAGCTTCGCTGTTCCTCCTCGGACTCCG	AGGAACAGCGAAGCTGAAAATGAAAATTACTCTGGCGCTGGACCCAATCG	GPR81	NM_032554	TSS200					12:121780181-121781262			HCAR1;HCAR1;HCAR1;HCAR1	ENST00000436083.2;ENST00000356987.2;ENST00000356987.2;ENST00000432564.1	1stExon;1stExon;5'UTR;TSS200	HCAR1;HCAR1;HCAR1;HCAR1	ENST00000436083.2;ENST00000356987.2;ENST00000356987.2;ENST00000432564.1	1stExon;1stExon;5'UTR;TSS200	chr12:123214765-123215575	3						TRUE			OpenSea
cg03554573	0.00072039	0.00014935	1.411e-06	++++++++--++-++++	5.3	16.897	16	0.3923	0.00625969	0.99539	chr11	111155021	+	GGAGCCCTACTTCCCCCAGGAGCCCTACGGAGACTACCGGCCTCCGGCGCTGACGCCCAA[CG]CGGGCTCTCTGTTCAGCGCCTCGCCCCTACCGCCGCTCCTGCCACCGCCCTTCCCCGGAG	CGCGGGCTCTCTGTTCAGCGCCTCGCCCCTACCGCCGCTCCTGCCACCGC	C11orf53	NM_198498	Body					11:110660099-110660289									chr11:111154700-111155255	3						TRUE			OpenSea
cg11849132	-0.00029965	6.221e-05	1.462e-06	----+-++--+------	35.9	24.963	16	0.07047	0.00642298	0.964085	chr19	42348563	+	GACAAGAAGAGACACAAGGAAAGGGGTGCAATCTGAGGAAGGAGGGCCCGGTAAGCAACC[CG]GTAATCACAGCGCTGGGAGAGAACGCATAAAAGAAGGGTAGCTCAGGAGTTGTGGGGCAC	TCCTGAGCTACCCTTCTTTTATGCGTTCTCTCCCAGCGCTGTGATTACCG	LYPD4;DMRTC2	NM_173506;NM_001040283	TSS200;TSS1500					19:47040165-47041165			LYPD4;DMRTC2;LYPD4	ENST00000330743.3;ENST00000269945.2;ENST00000330743.3	5'UTR;TSS1500;1stExon	LYPD4;DMRTC2;LYPD4	ENST00000330743.3;ENST00000269945.2;ENST00000330743.3	5'UTR;TSS1500;1stExon			chr19:42348534-42349592	6				TRUE		chr19:42348675-42348920	N_Shore
cg09374293	0.00098003	0.00020379	1.517e-06	-+-+-++-+?+++++-+	55.9	34.052	15	0.003349	0.00660053	0.851855	chr21	48081242	-	ATTATGGTATTTGCATTACAGTTTTTTTCAAGTATTTTAAGCCACTCTTCATGACAGAAT[CG]TTAGAATTCCCTCCGTGAATCCCTGTCTGTGGCCGCGCGGTGGCGCTCGTGGGCTCTGGG	CGATTCTGTCATGAAGAGTGGCTTAAAATACTTGAAAAAAACTGTAATGC	PRMT2;PRMT2	NM_001535;NM_206962	Body;Body				TRUE		21:48080482-48081840	Unclassified				PRMT2	ENST00000486520.1	5'UTR	chr21:48081125-48081455	3						TRUE		chr21:48081241-48081849	Island
cg20373401	0.00051962	0.00010814	1.547e-06	++++++++++++++++?	0	9.624	15	0.8427	0.00666695	0.998278	chr6	28983164	+	GCAGGGCTTGGGACCTGCAACCTGCCATGCCCGAGAATTCGCGGTGGGCTCCTGCGCCGC[CG]GAGCCTCCCCGACGATTGCCGCCCCCTGCTTCACGGCTTCCCGTCCCATCCACCGCCCAA	TGGGACGGGAAGCCGTGAAGCAGGGGGCGGCAATCGTCGGGGAGGCTCCG								6:29090660-29091243													chr6:28982328-28985491	6		TRUE		chr6:28984418-28984686	N_Shore
cg02009673	-0.00049321	0.00010273	1.578e-06	?-+-----+------??	16	15.474	13	0.2787	0.00673639	0.99539	chr19	15135205	-	CTGCTCTGTGTCAGAGGCTGTGTGAGGCGCCAGGGATACAGCAAGGATGTGTCCCTCCGT[CG]TGGAGCTCACAGTGTATATGCTGAGAATGGCCTTCACAAATGTTGGTATCCTTTTGGCAA	CGACGGAGGGACACATCCTTGCTGTATCCCTGGCGCCTCACACAGCCTCT																	chr19:15134805-15135215	3						TRUE		chr19:15132142-15132726	S_Shelf
cg04966682	-0.00051986	0.00010857	1.682e-06	--+-----------+--	9	17.586	16	0.3487	0.00706992	0.99539	chr15	27772702	+	TGTCCTACGTGACCGCCATGGACCTTTTTGTGACCGTGTGCTTCCTGTTTGTCTTCGCCG[CG]CTGATGGAGTATGCCACCCTCAACTACTATTCCAGCTGTAGAAAACCAACCACCACGAAG	TGGTTTTCTACAGCTGGAATAGTAGTTGAGGGTGGCATACTCCATCAGCG	GABRG3	NM_033223	Body					15:25446131-25446370			RP11-100M12.3	ENST00000556642.1	3'UTR	RP11-100M12.3	ENST00000556642.1	3'UTR			chr15:27772665-27772941	6	chr15:27772438-27773066	6		TRUE			OpenSea
cg21760666	0.00076704	0.00016022	1.688e-06	+++++++-++++++++-	0	9.257	16	0.9025	0.00706992	0.999659	chr15	89960644	+	GGTTTGGCCCTGTAGGTAAGAGCGAGATCTGAAGAGGGTGGGGCCGGGGGCACATGCGCT[CG]GTTCCCTGCTGGCCCAAGTGGTCCCGGAACAGTGGCTGAACCAGCGGATCTAGTGAGGGA	CGGTTCCCTGCTGGCCCAAGTGGTCCCGGAACAGTGGCTGAACCAGCGGA						RDMR		15:87761572-87761751									chr15:89960640-89960895	3						TRUE		chr15:89959742-89959990	S_Shore
cg08292485	-0.00079548	0.00016622	1.703e-06	+----------------	10.7	17.921	16	0.3286	0.00706992	0.99539	chr20	29993663	+	TTCTCTATACTCCATACCCAAGTCTCTCTCTTTACACCCTATCCCATCCTCAGGTCATCA[CG]TTCAGCTTTTCCAGAGCTAACCAGAGATAAGGTTGGAATGGTCAAGTACTGGGCACTGGG	TACTTGACCATTCCAACCTTATCTCTGGTTAGCTCTGGAAAAGCTGAACG	DEFB121	NM_001011878	Body								DEFB121	ENST00000376312.3	3'UTR	DEFB121	ENST00000376312.3	3'UTR								TRUE			OpenSea
cg24129222	-0.00084561	0.00017688	1.747e-06	-----------------	0	15	16	0.5247	0.00718665	0.99539	chr2	74643251	+	CGGCCAAGATGTCCCCTACGACGTCCTCGCCCTCCTCGAGGGCTGTAAGCGCCATCCACT[CG]GCCTCACTGAGCCGCCCAGGCACAATATCCACCTGCGGCACTGGCACAGTGGGCGGCCGC	CGGCCTCACTGAGCCGCCCAGGCACAATATCCACCTGCGGCACTGGCACA	C2orf81	NM_001145054	Body					2:74495379-74496858			C2orf81;C2orf81	ENST00000517883.1;ENST00000517883.1	1stExon;5'UTR	C2orf81;C2orf81;C2orf81	ENST00000517883.1;ENST00000517883.1;ENST00000518863.1	1stExon;5'UTR;5'UTR	chr2:74643165-74643555	3						TRUE		chr2:74641733-74643350	Island
cg04306069	0.00062975	0.00013187	1.793e-06	+++-++-+++++++++-	25.7	21.538	16	0.1587	0.00730943	0.982179	chr5	98175255	-	CTAGAGATTAAAGTAGAAATCTTGGGTGGCGGCTTGGAGCCCAGGCCCGACAGCGGCCCC[CG]CGCTGTGCAGGCGTTCGCTTAGACGGGAGCACTGCAGACGCCCCCGGCGGCAGCGACCGG	CGGGGGCCGCTGTCGGGCCTGGGCTCCAAGCCGCCACCCAAGATTTCTAC								5:98203155-98203325	5:98174987-98175458	Unclassified_Cell_type_specific							chr5:98174905-98175855	3						TRUE			OpenSea
cg08212545	-0.00040975	8.584e-05	1.81e-06	--?------+-----+?	2.1	14.307	14	0.4271	0.00731285	0.99539	chr16	31584046	-	TGATCAGGTGGGACTCATACCAGAGATGCAAGGATAGTTCAATATACACAATTCAATAAA[CG]TGACACATCACATAAACAGAATTAAGGATAAAAATGGTATGATTATCTCAACAGATGCCG	ACTCATACCAGAGATGCAAGGATAGTTCAATATACACAATTCAATAAACG																								TRUE		chr16:31580070-31580317	S_Shelf
cg01898225	0.00065758	0.00013791	1.86e-06	+++++++++-++++++?	0	6.144	15	0.9772	0.00744836	1	chr15	99975141	+	CCTGCGCCCTCACGCCTCACCTGGGAGCTGATGAGACACACAAAAGCTCCAGCCCCACCC[CG]GACCTGCAGGGACCAGGGGATGCATTTGAACCAGGGATCCAGGTCAAACAAGTGCACATT	TTTGACCTGGATCCCTGGTTCAAATGCATCCCCTGGTCCCTGCAGGTCCG							TRUE	15:97792357-97792665									chr15:99975125-99975915	3						TRUE			OpenSea
cg24570064	-0.0003386	7.112e-05	1.927e-06	---+----+--------	38.2	25.908	16	0.05533	0.00764897	0.952247	chr12	4140993	-	TGCGCCCTCTCCCCAACTTCAGCAGGGCACAAAGGGCCGGGGGGCACGTAGACCGCGGGG[CG]AGCAGTGCCCCCTGGAGTTGTGCCCGGTCCCGGCCTCCCTTTCTCCCCTCTCTCCGCGCT	CGCCCCGCGGTCTACGTGCCCCCCGGCCCTTTGTGCCCTGCTGAAGTTGG								12:4011075-4011586	12:4139684-4141241	Unclassified							chr12:4140860-4141255	3						TRUE		chr12:4140520-4141052	Island
cg20110801	-0.00051651	0.00010857	1.961e-06	++----+---++----+	53.4	34.351	16	0.00487	0.00765363	0.870208	chr19	56014812	-	CCCAGCGCTGTGGTATCTTTTCCTTTGTCTCTTACGGTTGTTTTCTGAGTCTCCATCTCC[CG]CGCCTTCCCTGCAGTCTCCCGCGTGCTCTCTTCTCTCTCCCCCTCGTTTCTCTCATGGTC	GTATCTTTTCCTTTGTCTCTTACGGTTGTTTTCTGAGTCTCCATCTCCCG	SSC5D	NM_001144950	Body					19:60706469-60707508	19:56014576-56015841	Unclassified									chr19:56014580-56015889	6	chr19:56014489-56016030	6		TRUE		chr19:56014811-56015333	Island
cg27277859	0.0005191	0.00010912	1.962e-06	+-++++++-++++++++	0	14.617	16	0.5528	0.00765363	0.99539	chr19	51165632	-	AGCCTCCTGCCCCTCCAGTTGGGGAGCCACGGATGTCAAAGAGGCCTGGGTAGAGGGGTC[CG]GAAGGCAGGATGGGCAGGGACGAGGGCCTGGGCGCAGGGCTGACCTTGTGCTCCGAGGCG	CGGACCCCTCTACCCAGGCCTCTTTGACATCCGTGGCTCCCCAACTGGAG	SHANK1	NM_016148	Body					19:55857105-55857658			SYT3	ENST00000544769.1	5'UTR	SHANK1;SYT3	ENST00000483981.1;ENST00000544769.1	3'UTR;5'UTR			chr19:51164007-51166025	6	chr19:51163198-51166075	6		TRUE		chr19:51165249-51165775	Island
cg22448874	-0.00041985	8.839e-05	2.036e-06	--------------+-+	3.9	16.642	16	0.4091	0.00787441	0.99539	chr4	50006	+	TGCAAAAGTGCAATTCTACCCAAGAGCCCTGCAGGCTCTCCTCCTGCAGCTCAGGGACCC[CG]CTCTGTAATGTAAAATGTGGGGACCCCACTCTCTAATGTAAAATGTGAGCTGCCAGCTGT	TCACATTTTACATTAGAGAGTGGGGTCCCCACATTTTACATTACAGAGCG									4:49661-50098	NonGene_Associated							chr4:49325-50195	3						TRUE		chr4:53198-53672	N_Shelf
cg05196046	-0.00053094	0.00011198	2.123e-06	++--+-----+----+-	38	25.794	16	0.057	0.00814131	0.952631	chr12	34756334	-	CCTGGGCATCACTGCTTCGTGCACACGGAGCATCTGGAGCCCACAGGGGGCAACCCAAAG[CG]TCAGGAAGGACTGAAAGGGGAAGTCGAGGCATCTGTGTGGTGTGGAAGGAAAAAAAAAGC	CGCTTTGGGTTGCCCCCTGTGGGCTCCAGATGCTCCGTGTGCACGAAGCA								12:34647495-34647791																TRUE			OpenSea
cg05574272	-0.00079115	0.00016705	2.178e-06	--+---------+-+--	0	14.454	16	0.5649	0.00828204	0.99539	chr5	33938213	+	GCCCCACGCGGCCGCGGAGCCGGACCTGCTCTACTACCCACCTGGCGTCGTGGTCTACAG[CG]GGGGGCGCTACGACCTGCTGCCCAGCAGCTCTGCCTACTGACGCAGGCCTCAGGCCCAGG	CGGGGGGCGCTACGACCTGCTGCCCAGCAGCTCTGCCTACTGACGCAGGC	RXFP3	NM_016568	1stExon					5:33971926-33974929			RXFP3	ENST00000330120.3	1stExon	RXFP3	ENST00000330120.3	1stExon	chr5:33937845-33938455	3						TRUE		chr5:33936168-33938309	Island
cg08443605	-0.00061213	0.00012931	2.205e-06	?-+-----+--------	6.6	16.065	15	0.3777	0.00831483	0.99539	chr3	24872319	+	GGAGAAAGACAGGTGAGGCGGAGCGGAGGATAAGAAACCGAATGGGAGAGAGTCGAGAGC[CG]AGATTTAAAAGCATCTTGCCTAATTGGACGCAGATTTATAAATTAATTTTTAAAAGAGGT	AATTAATTTATAAATCTGCGTCCAATTAGGCAAGATGCTTTTAAATCTCG						CDMR					AC133680.1	ENST00000455576.1	5'UTR	AC133680.1	ENST00000455576.1	5'UTR	chr3:24872125-24872415	3						TRUE		chr3:24870674-24871369	S_Shore
cg17428085	0.00049692	0.00010511	2.274e-06	-++++++++++-+-+++	24.9	21.311	16	0.1669	0.00847525	0.98438	chr1	47915008	+	TTTGCATAAATGTACCTCCTTTGGGGAGAAGGGGGAATGTGGATGAGGTTGAAGGTGAGT[CG]CTGCCTGAAGCTGGCAGAGCTCAGCCCATCCCATTGTGTCTCCCGGGGCACTGAGATAGG	CGCTGCCTGAAGCTGGCAGAGCTCAGCCCATCCCATTGTGTCTCCCGGGG																	chr1:47914925-47915155	3						TRUE		chr1:47915639-47915952	N_Shore
cg16300531	0.00086185	0.00018234	2.285e-06	++++++++-++++++-+	52.3	33.565	16	0.006216	0.00847525	0.885782	chr12	118405988	-	ATTTGGTCCTAAGCCCTTCCAGGTTGGAGATGCTCAAGTCTATCATGTTTTGGACCAGTT[CG]CACTGCTGTAAGGCTTTTTGCAAACTCAGAGGCTGCTGCTCCTCGCTTTTCGTCATGTTT	GCCCTTCCAGGTTGGAGATGCTCAAGTCTATCATGTTTTGGACCAGTTCG	KSR2;KSR2	NM_173598;NM_173598	5'UTR;1stExon								KSR2;KSR2;KSR2	ENST00000425217.1;ENST00000339824.4;ENST00000425217.1	1stExon;1stExon;5'UTR	KSR2;KSR2;KSR2	ENST00000425217.1;ENST00000339824.4;ENST00000425217.1	1stExon;1stExon;5'UTR			chr12:118405844-118407710	6	chr12:118405267-118408261	6		TRUE		chr12:118406590-118407364	N_Shore
cg27188827	-0.00044832	9.497e-05	2.35e-06	-+------+------+-	15.3	18.898	16	0.274	0.00864548	0.995294	chr19	56347847	-	TCACATATTTTCTGGATCTGTTCATCAAAAGCCCTCTGAGCCAATGGCAAGGGAGCAATT[CG]TTGGCCAATCAAATGGCACCACGGATCTTTTCTTCCCGCTTCCAGCCGCCAATCATTAAG	TGGATCTGTTCATCAAAAGCCCTCTGAGCCAATGGCAAGGGAGCAATTCG	NLRP11;NLRP4;NLRP11	NM_145007;NM_134444;NM_145007	5'UTR;TSS200;1stExon					19:61039534-61039756			NLRP11;NLRP4;NLRP11	ENST00000360133.3;ENST00000301295.4;ENST00000360133.3	1stExon;TSS200;5'UTR	NLRP11;NLRP4;NLRP11	ENST00000360133.3;ENST00000301295.4;ENST00000360133.3	1stExon;TSS200;5'UTR	chr19:56347785-56348055	3						TRUE			OpenSea
cg14043509	-0.00049369	0.00010464	2.381e-06	++------+--------	14.1	18.623	16	0.2887	0.00868888	0.99539	chr12	4141051	+	GGCGAGCAGTGCCCCCTGGAGTTGTGCCCGGTCCCGGCCTCCCTTTCTCCCCTCTCTCCG[CG]CTTCTGCTCCTGGACCCGGCCTGGGGAAGCCGAGCGGTTCTAGGTCATCTCTCCACCTCC	ATGACCTAGAACCGCTCGGCTTCCCCAGGCCGGGTCCAGGAGCAGAAGCG								12:4011075-4011586	12:4139684-4141241	Unclassified							chr12:4140860-4141255	3						TRUE		chr12:4140520-4141052	Island
cg21499078	-0.00040594	8.61e-05	2.417e-06	--------+-+------	47.5	30.455	16	0.01578	0.00874969	0.920801	chr6	58399664	-	CCTTGAGTTCTTAATCTGTGGCCCACATGGCCAGTGGCTCCCCAGGATGCGGGGCCACTC[CG]CAGGAGGGAGGCTGCCACAGCCTTGTGGGCTTCAGGCAGGTGCTCCCACATCCAAACGTC	AATCTGTGGCCCACATGGCCAGTGGCTCCCCAGGATGCGGGGCCACTCCG								6:58507526-58507787																TRUE			OpenSea
cg24063962	-0.00063132	0.000134	2.461e-06	++--------+------	0	12.014	16	0.743	0.00883827	0.996403	chr8	144790395	-	CAATTTAGCCCTTCCTCTTACCTGGCCTAAATATTCTAGGCGCCAGGCCCAGAGGTGGGA[CG]CGCCTCGGGGTCACGAGGCTTTTGGGGAGGCAGATCGGGGCTTTGGGTCGCGGGTCAGGG	TCCTCTTACCTGGCCTAAATATTCTAGGCGCCAGGCCCAGAGGTGGGACG	LOC100130274	NM_001162914	TSS200					8:144860480-144863032			ZNF707;CCDC166	ENST00000508587.2;ENST00000542437.1	5'UTR;TSS200	ZNF707;CCDC166;CCDC166;ZNF707	ENST00000508587.2;ENST00000533508.1;ENST00000542437.1;ENST00000527561.1	5'UTR;TSS200;TSS200;5'UTR			chr8:144786989-144792034	6				TRUE		chr8:144788491-144791059	Island
cg06644844	-0.00036862	7.837e-05	2.557e-06	----+------------	0	13.533	16	0.6335	0.00909258	0.99539	chr10	37414506	+	CCTGCACGCGGTGCCCGGAGAACGCGGCCAGGGCGCGTGTCTCCTCAGCCTGCTGAGCTG[CG]CATGCGCTGCTGGCTAACGGCTCTGCTCAGCGCGATTCTACTGAGAGAGGCCTGAGTGTG	TCTCTCAGTAGAATCGCGCTGAGCAGAGCCGTTAGCCAGCAGCGCATGCG	ANKRD30A	NM_052997	TSS1500					10:37454152-37454821			ANKRD30A	ENST00000361713.1	TSS1500	ANKRD30A	ENST00000361713.1	TSS1500								TRUE		chr10:37414145-37414769	Island
cg12581446	0.00010146	2.158e-05	2.572e-06	+++-+++++?--+-+++	0	13.516	15	0.5625	0.00909258	0.99539	chr10	6145050	+	AACGATCCACATGCCTTGGCCTCCGAAATTGCTGAGATTACAGGCATGAGCCACTGCACC[CG]GCCCTCTAATGAACATCTTTACAGAGATGTTTCTATGTAATTAGGGTTATTTTCTTAGAT	CGGCCCTCTAATGAACATCTTTACAGAGATGTTTCTATGTAATTAGGGTT	RBM17;RBM17	NM_032905;NM_001145547	Body;Body				TRUE																	TRUE			OpenSea
cg01113448	-0.00023831	5.072e-05	2.624e-06	+-----------+---?	11.4	16.931	15	0.323	0.0092045	0.99539	chr18	14176501	-	TAGTACCAATCCTACTCAAACTGTTTTGAAAAACAGCAGGGAATATTTCCAAACTTATTC[CG]TGGGGCCATTATTACCCTCATACCAAAATCAGACAAAGACATCAAAGAAGGAAACTACAG	CGGAATAAGTTTGGAAATATTCCCTGCTGTTTTTCAAAACAGTTTGAGTA																								TRUE		chr18:14178943-14179710	N_Shelf
cg24488001	0.00044622	9.502e-05	2.653e-06	++++-+++-++++?+??	18.8	16.011	13	0.2485	0.00923464	0.992982	chr1	238644629	+	GGTGAAAAGGGAAAAACGGGGAAACAGGGATGCTCTGCAAAGCCGGAGTCCCTGCTAGAG[CG]CTTCCTGCCAAGCCGGTGGAATTTCAGGTTCCACACAGGAAGAGGAGGGGCCAGGCTGCT	CCTCCTCTTCCTGTGTGGAACCTGAAATTCCACCGGCTTGGCAGGAAGCG	LOC339535	NR_015407	Body								RP11-371I1.2	ENST00000400946.2	3'UTR	RP11-371I1.2	ENST00000400946.2	3'UTR								TRUE			OpenSea
cg06013632	-0.00050675	0.00010797	2.688e-06	--------++-------	19.1	19.775	16	0.2305	0.00928505	0.991556	chr15	24142920	-	GCGTCCACACCGGATGGGCTGGGCGCAGCCTGACCGGAAGTGCAGAGAGCGGAGCGGCTG[CG]CTGAGACCAGACCCGGCAGAATGCACAGGCGAGGCGGACCGGGCGCGGGAAGCGGTGCGC	CGCAGCCGCTCCGCTCTCTGCACTTCCGGTCAGGCTGCGCCCAGCCCATC								15:21693976-21694100									chr15:24142785-24142990	3						TRUE			OpenSea
cg23374892	0.00067029	0.00014302	2.775e-06	-++++++++++++++++	18.9	19.726	16	0.2328	0.00951295	0.992013	chr19	51165845	-	AGGAGGCTGAGGGTGAGGTGGCCCCTGGGGCCGCAGCGGCTGTAGGGGAGACCCCTGTTC[CG]GTGGGGAGTGGCGGCAGAGGTGGTTTGGGCCAGTTCTGAAACAGGCTGCTGACAGGCTTG	GTGAGGTGGCCCCTGGGGCCGCAGCGGCTGTAGGGGAGACCCCTGTTCCG	SHANK1	NM_016148	Body					19:55857105-55857658			SYT3	ENST00000544769.1	5'UTR	SHANK1;SYT3	ENST00000483981.1;ENST00000544769.1	3'UTR;5'UTR			chr19:51164007-51166025	6	chr19:51163198-51166075	6		TRUE		chr19:51165249-51165775	S_Shore
cg14111332	0.00042278	9.025e-05	2.805e-06	+++-+++-++-+--+++	27.2	21.989	16	0.1435	0.00953981	0.979835	chr19	1503210	-	CTCTCGCCCACGCAGGAATGGCGTGCTCCTGGCGGTGGGGGCTGTGGGACACCTGGTGCG[CG]TTTCTCCCAGCGCCTCCGTGTTTCTCCCTGGCCGCAGGCACAGCCTGGGGTCCCTGTTGA	CGCGCACCAGGTGTCCCACAGCCCCCACCGCCAGGAGCACGCCATTCCTG								19:1454140-1454765											chr19:1503152-1504633	6	chr19:1502528-1504552	6		TRUE		chr19:1503037-1503370	Island
cg11059159	0.00184333	0.00039361	2.825e-06	+-++-++-+++++++-+	25	21.345	16	0.1656	0.00953981	0.983907	chr2	128453445	+	GAGGAGTCTGCCCATCCCCAGCAGCACGCGAGCGCCGCCAGCGCTCCCTGGGCACCCGCT[CG]CACTCAAGTGCAGGCAGCGTGGTGACAATGCCAACTGCGCCCCCTATCTCTGACAGGCTC	CGCACTCAAGTGCAGGCAGCGTGGTGACAATGCCAACTGCGCCCCCTATC									2:128453127-128453670	Unclassified_Cell_type_specific							chr2:128453065-128453570	3						TRUE		chr2:128453174-128453446	Island
cg25223285	0.00124489	0.00026609	2.89e-06	+-++-++-+++++++++	13.2	18.443	16	0.2986	0.00968702	0.99539	chr2	128453260	-	AGCCGACGCTACGAAGGCCTGAGGGACAGCGAGGCATCCTGGGAGGCGCCCTGGCTCAGA[CG]CTCCTGTGGGAGGGCGTCTGCGTCCTCAGTTTCCCCAGGACGCGTAAGGAGAAAACCGGG	GAAGGCCTGAGGGACAGCGAGGCATCCTGGGAGGCGCCCTGGCTCAGACG								2:128169570-128169897	2:128453127-128453670	Unclassified_Cell_type_specific							chr2:128453065-128453570	3						TRUE		chr2:128453174-128453446	Island
cg13702536	-0.00016658	3.563e-05	2.94e-06	-----------------	0	10.733	16	0.8257	0.00978216	0.997908	chr12	123215553	+	AGAGAGGGGAGGCTTTGCTCTGCAGCTCCTCCGGGCCATTTCCTGTGCCGAAAAATACCG[CG]CTCAAAAATTGGAGGAGTCTGCGGAGAGAAAAGTTCTAATCACGATACTTGATGGATGTT	GTATCGTGATTAGAACTTTTCTCTCCGCAGACTCCTCCAATTTTTGAGCG	GPR81	NM_032554	TSS1500					12:121781424-121781507			HCAR1;HCAR1	ENST00000432564.1;ENST00000356987.2	TSS1500;TSS200	HCAR1;HCAR1	ENST00000432564.1;ENST00000356987.2	TSS1500;TSS200	chr12:123214765-123215575	3					TRUE	TRUE			OpenSea
cg24757159	-0.00052686	0.00011284	3.028e-06	--+-----+--------	29.5	22.708	16	0.1218	0.0100014	0.978481	chr3	99345675	-	AAGGACCAGAAAAAATCCATTCAGACTGTCACTTGAAATATGGGTTATTCCACATCTCCA[CG]TTGATTATCCTGATAATGTAGATTGTCTCTAGTTAAACTTACAACATGTGCTGACCCTCT	CGTGGAGATGTGGAATAACCCATATTTCAAGTGACAGTCTGAATGGATTT	MIR548G	NR_031662	Body				TRUE														chr3:99343866-99346824	6		TRUE			OpenSea
cg12801082	-0.00035286	7.563e-05	3.08e-06	+-+-----+-+------	2.7	16.436	16	0.4229	0.0100033	0.99539	chr15	44117307	+	AAAAATCTTGCCAGTAGTATCCGATTAGCTTAGTTCATAAGGCCAGGGTGGGCTGTGGTG[CG]GTATTTGGTTTCACAGGGCAGGTGGTGCTGATTTAGGCCAGTGACCGAAAAAAAAAAAAA	TCGGTCACTGGCCTAAATCAGCACCACCTGCCCTGTGAAACCAAATACCG	MFAP1	NM_005926	TSS1500						15:44116450-44117356	Promoter_Associated	MFAP1	ENST00000267812.3	TSS1500	MFAP1	ENST00000267812.3	TSS1500					chr15:44115736-44117846	6		TRUE		chr15:44119074-44119277	N_Shore
cg06978117	0.00069284	0.00014851	3.085e-06	?+-++++++-++-+-++	13.8	17.403	15	0.2954	0.0100033	0.99539	chr11	111155014	+	CTCTCCTGGAGCCCTACTTCCCCCAGGAGCCCTACGGAGACTACCGGCCTCCGGCGCTGA[CG]CCCAACGCGGGCTCTCTGTTCAGCGCCTCGCCCCTACCGCCGCTCCTGCCACCGCCCTTC	CGCCCAACGCGGGCTCTCTGTTCAGCGCCTCGCCCCTACCGCCGCTCCTG	C11orf53	NM_198498	Body					11:110660099-110660289									chr11:111154700-111155255	3						TRUE			OpenSea
cg16743754	-0.00053741	0.00011524	3.113e-06	-+--------+------	0	15.846	16	0.4637	0.0100033	0.99539	chr7	57328785	-	CCTTTGTAGGAATTGGCTTCTACTACTCATTTTGTTTCTGATTCAACCCAGTTCCACAAG[CG]CCCTACTGTATGCACAGGGCCCTGTGCTAGATTCCCTAACCTTGCTGAGCATCATTATTG	TTGGCTTCTACTACTCATTTTGTTTCTGATTCAACCCAGTTCCACAAGCG																								TRUE		chr7:57324377-57324875	S_Shelf
cg15560801	0.00035298	7.57e-05	3.117e-06	+++++++--++++++++	0	12.348	16	0.7197	0.0100033	0.9959	chr1	46918254	+	TGGCTACAAGATCTAGCTCCTTTACCTCCTGGCTCCCCATACCCCAGCACCTGTGGGACA[CG]GAGCCTAAGCTGGGAGGAAGTTCTAGGTTCAGGCCCCATGTGGTCACTGACCTGCTATGC	CGGAGCCTAAGCTGGGAGGAAGTTCTAGGTTCAGGCCCCATGTGGTCACT							TRUE												chr1:46918096-46919996	6				TRUE		chr1:46913786-46914343	S_Shelf
cg19114595	-0.0003283	7.049e-05	3.199e-06	+--+-------------	9	17.584	16	0.3488	0.0101942	0.99539	chr1	68515977	-	TTCCTGAACACTAGCTACCTACGCAGCTGTAATAGTGGACACTGTGTCAACCTTTAAGCT[CG]CACACTTATCAAACCTCGTTCTTCTATATTAAAAAGTGCTAGCTTCCCAACGGGACTATC	AGCTACCTACGCAGCTGTAATAGTGGACACTGTGTCAACCTTTAAGCTCG	DIRAS3	NM_004675	5'UTR								DIRAS3;DIRAS3;RP11-518D3.1	ENST00000395201.1;ENST00000370981.1;ENST00000420587.1	5'UTR;5'UTR;5'UTR	DIRAS3;DIRAS3;RP11-518D3.1;RP11-518D3.1	ENST00000395201.1;ENST00000370981.1;ENST00000541803.1;ENST00000413628.1	5'UTR;5'UTR;5'UTR;5'UTR			chr1:68515638-68516550	6	chr1:68515841-68516616	5	TRUE	TRUE		chr1:68516236-68516473	N_Shore
cg24092179	0.00046222	9.938e-05	3.303e-06	++++++++++-+++++-	0	6.814	16	0.9767	0.010452	1	chr19	50931222	-	ACAGCCACTTCCCTCACCCCACTTTTCAGATCCAGGAGATGGAGGCCGGGGTGGAAGTCT[CG]GAGGAGGGTGGATGGGGAAGGCGGGGCCTTAGGGACCCCTCACCTAACGCGTGCCCCCGA	CTCACCCCACTTTTCAGATCCAGGAGATGGAGGCCGGGGTGGAAGTCTCG	SPIB	NM_003121	Body					19:55622820-55623398	19:50931143-50931613	Unclassified							chr19:50931185-50931675	3						TRUE		chr19:50931270-50931638	N_Shore
cg26091183	-0.00031982	6.891e-05	3.469e-06	+-------+-+-----?	16.4	17.945	15	0.2655	0.0108013	0.994405	chr17	78387382	-	GTGGGAAAGACACCGCAGCAGGGGAGCAGGGTGCGCAGGGTGCAGTGGGTGACGCTCATT[CG]CTGAAAACTGACCCTGCTTTCAAAGCCTTGTCAGTTCCCAAAGCTGTATGAAGCCTTTCC	CCGCAGCAGGGGAGCAGGGTGCGCAGGGTGCAGTGGGTGACGCTCATTCG	LOC100294362	NR_029376	Body					17:76001679-76001978			CTD-2047H16.4;CTD-2047H16.4;CTD-2047H16.4	ENST00000575034.1;ENST00000572151.1;ENST00000573394.1	3'UTR;3'UTR;3'UTR	CTD-2047H16.4;CTD-2047H16.4;CTD-2047H16.4	ENST00000575034.1;ENST00000572151.1;ENST00000573394.1	3'UTR;3'UTR;3'UTR								TRUE		chr17:78388437-78389722	N_Shore
cg15975802	-0.00026793	5.774e-05	3.485e-06	--+-------+---+--	7.7	17.331	16	0.3645	0.0108013	0.99539	chr12	7055458	-	CTCCTTCTCTGAGGAACTGGGCTGTTAGGGATTTTCCTTAGGCCCTTTGGTTTCCGCCTA[CG]GAGAGGTTTCCCCCATTGGTTGCTCTTCCTCAGCCAGGGTTACTTCCTGGTCTGTTCCCC	GGAACTGGGCTGTTAGGGATTTTCCTTAGGCCCTTTGGTTTCCGCCTACG	PTPN6	NM_080548	TSS1500						12:7055221-7055846	Promoter_Associated	PTPN6;PTPN6	ENST00000399448.1;ENST00000447931.2	TSS1500;TSS1500	PTPN6;PTPN6;PTPN6;PTPN6;PTPN6	ENST00000542848.1;ENST00000543120.1;ENST00000534900.1;ENST00000538318.1;ENST00000543115.1	TSS1500;TSS1500;TSS1500;TSS1500;TSS200	chr12:7055180-7055910	3						TRUE		chr12:7053149-7053927	S_Shore
cg07777909	0.00070154	0.00015148	3.632e-06	-++-+++-+++-+++++	11.7	18.128	16	0.3165	0.0111457	0.99539	chr8	21909645	+	ACACCCAGACCGCAGGCTCCTCCTCTGCTCCATAGGCTCTTGGCACTACCCCGGGATGAG[CG]ACTGTCTCCACTGCCACTGGTCTTGCCAGCCATTCACTTGCCCTTGCCTTGTGGTACATG	GGCAAGGGCAAGTGAATGGCTGGCAAGACCAGTGGCAGTGGAGACAGTCG	EPB49	NM_001114137	TSS1500			CDMR	TRUE				EPB49;EPB49	ENST00000381470.3;ENST00000523300.1	TSS1500;5'UTR	EPB49;EPB49;EPB49;EPB49	ENST00000519959.1;ENST00000519850.1;ENST00000522148.1;ENST00000523300.1	TSS1500;TSS1500;5'UTR;5'UTR	chr8:21908945-21909790	3						TRUE		chr8:21905461-21905757	S_Shelf
cg02821871	0.00080017	0.00017283	3.659e-06	++++++-++---+++++	15.9	19.02	16	0.2676	0.0111457	0.994466	chr19	49133598	+	CTCTCCCCGCGGGTGGGGGCGGGGAAATTCATATCCCCTGTTCGTCTCATGCGCGTCCTC[CG]TCCCCAATCTAAAAAGCAATTGAAAAGGTCTATGCAATAAAGGCAGTCGCTTCATTCCTC	GACTGCCTTTATTGCATAGACCTTTTCAATTGCTTTTTAGATTGGGGACG	SPHK2	NM_020126	3'UTR			RDMR		19:53824332-53825752	19:49133377-49134426	Gene_Associated	SPHK2	ENST00000245222.3	3'UTR	SPHK2	ENST00000245222.3	3'UTR			chr19:49132137-49134952	6	chr19:49130476-49135411	6		TRUE		chr19:49132603-49134291	Island
cg14971320	0.00065233	0.00014091	3.67e-06	?++-+++-+--++++++	28.4	20.942	15	0.1387	0.0111457	0.979835	chr10	43699070	+	TTCGCCTTGCAGGCCCTTCCTCCTCTTACTGCTACCCCGGCCCTGCCTACCTAGGAGGCA[CG]GCTCGAGCCCCGCCTCCCAGCAGCTCTCCCAGGCCTCCTAGCAGTCTTCCTCCGCTGGGA	CGGCTCGAGCCCCGCCTCCCAGCAGCTCTCCCAGGCCTCCTAGCAGTCTT	RASGEF1A	NM_145313	Body					10:43018840-43019089	10:43698826-43699342	Unclassified	RASGEF1A;RASGEF1A	ENST00000472864.1;ENST00000472864.1	1stExon;3'UTR	RASGEF1A;RASGEF1A;RASGEF1A	ENST00000374455.2;ENST00000472864.1;ENST00000472864.1	TSS1500;1stExon;3'UTR	chr10:43698900-43699735	3						TRUE		chr10:43697777-43698177	S_Shore
cg04117404	-0.00034614	7.484e-05	3.742e-06	?++----+---------	0	12.182	15	0.6652	0.0112886	0.99539	chr5	140819300	-	CAAGAGCAGACCCACAACATTCCTATTATGGCTCCTAGTTCTACAAATTATAAGCAGGAA[CG]GAACGGATTTACAGGCAATGAGTTCAGCTCCTTCTTGGCTGGAGATTCTATAATCCAAGA	CACAACATTCCTATTATGGCTCCTAGTTCTACAAATTATAAGCAGGAACG	PCDHGA4;PCDHGA12;PCDHGA11;PCDHGA11;PCDHGA9;PCDHGA1;PCDHGB1;PCDHGB6;PCDHGB3;PCDHGB7;PCDHGA6;PCDHGA8;PCDHGA10;PCDHGA5;PCDHGB4;PCDHGA3;PCDHGA2;PCDHGB2;PCDHGA7;PCDHGB5	NM_018917;NM_003735;NM_032092;NM_018914;NM_018921;NM_018912;NM_018922;NM_018926;NM_018924;NM_018927;NM_018919;NM_032088;NM_018913;NM_018918;NM_003736;NM_018916;NM_018915;NM_018923;NM_018920;NM_018925	Body;Body;Body;Body;Body;Body;Body;Body;Body;Body;Body;Body;Body;Body;Body;Body;Body;Body;Body;Body																		chr5:140818925-140819342	6		TRUE		chr5:140821228-140821688	N_Shore
cg01046961	-0.00039933	8.646e-05	3.858e-06	+----------??---?	0	6.871	13	0.9087	0.0115614	0.999659	chr4	190474558	-	CCTAGGCCAAGTCCTCTCCAAGTTCTTGGCCCTTTGTCCTAAGGTTGGATCTCTTCCTCT[CG]CTTCCCTTGCTCCGAGCTGTGTCTCTGGATACACCCCCTGCAAACGACGCTTCCTGAGCT	CCTCTCCAAGTTCTTGGCCCTTTGTCCTAAGGTTGGATCTCTTCCTCTCG								4:190711376-190711728									chr4:190474145-190474915	3						TRUE			OpenSea
cg20681948	-0.00074123	0.0001606	3.924e-06	+-----------+--+-	45.6	29.418	16	0.02126	0.0116819	0.921246	chr12	103342297	-	AAGTCAAGGAAGCGAAAGGCTCCGGGGCTGGGTAGGTTGTTCCTGTGGATCTTTTCTTCC[CG]CTGCAAGTTTCTGACCATTCTTCAGGGCCAGTATCAAAGGCCATCTTTGTAATAACTTAC	CGGGAAGAAAAGATCCACAGGAACAACCTACCCAGCCCCGGAGCCTTTCG														PAH;PAH;PAH;PAH;PAH;PAH	ENST00000552251.1;ENST00000550405.1;ENST00000547319.1;ENST00000546844.1;ENST00000551337.1;ENST00000546708.1	3'UTR;3'UTR;3'UTR;5'UTR;5'UTR;3'UTR					chr12:103342024-103343546	6		TRUE		chr12:103344398-103344640	N_Shelf
cg05371552	0.00082245	0.00017835	4.001e-06	++--++++++-++++++	34.9	24.594	16	0.07731	0.0117711	0.966293	chr7	158854564	-	GCGAGCCGCGGCGGAGTACCGGGATCAAGCTCGGTGCGCGGCTGTGCGGGGAAGCCAGGC[CG]GCTCGGACGCACTGCTAGCGGGAGAAGCCTGCCGCTCTGGGATCCCGGTGGGAGGGGAGC	CGGCCTGGCTTCCCCGCACAGCCGCGCACCGAGCTTGATCCCGGTACTCC	VIPR2	NM_003382	Body					7:158547218-158547801									chr7:158854365-158855035	3						TRUE		chr7:158854446-158854967	Island
cg20312687	-0.00020562	4.459e-05	4.006e-06	--+-----+--------	15.7	18.984	16	0.2695	0.0117711	0.994783	chr20	29956585	+	AGGGAAGATACAAAAATAGAGGTATAGTGGGTTCTGGCTCATGAAAATTCCAATGTGTCA[CG]GTACTCCCCAACATGGGCAGCTCCACAGTTCCCACACTGGGACTATGCTCCTGGCTGGGG	CGGTACTCCCCAACATGGGCAGCTCCACAGTTCCCACACTGGGACTATGC	DEFB118	NM_054112	Body																				TRUE	TRUE			OpenSea
cg24516106	0.0005809	0.00012606	4.061e-06	+++-+++++--++++++	5.8	16.98	16	0.3869	0.0118557	0.99539	chr2	72079413	+	ACAGGCAACCCGGTGACCCCGCGTCCTGGCCAGGACTGTTTGACCGGGCCTAGGGGGAGC[CG]CCTGCCCGCCGCCACCAGCATCTCCGCCGCCTACTTGGGCCTCCTCGGGGCTCCTGGAGC	CGCCTGCCCGCCGCCACCAGCATCTCCGCCGCCTACTTGGGCCTCCTCGG																	chr2:72079245-72079875	3						TRUE		chr2:72079362-72079610	Island
cg26171114	-0.00049219	0.00010691	4.149e-06	+-+---++---------	16.3	19.127	16	0.2622	0.012035	0.994248	chr15	25418049	-	GGCAGCCCAGTTTCCCTGTGTGGGCTTCGTGTCAGTGCTCTGGTTCCCTGGAGCAGGGCA[CG]TGGGTGGCTCATCCCTGAAGTCACGTTCTCCCTTTGTGTCTTTCAGTGAGCTCTTCCGCC	CGTGCCCTGCTCCAGGGAACCAGAGCACTGACACGAAGCCCACACAGGGA														SNHG14;SNHG14;SNHG14	ENST00000441592.1;ENST00000553149.1;ENST00000549301.1	TSS200;5'UTR;5'UTR								TRUE			OpenSea
cg20401945	0.00042856	9.312e-05	4.179e-06	+++++++-+-+++++++	0	8.175	16	0.9435	0.0120448	0.99982	chr16	29912460	+	GGCAGCCATGGAAGGGACAGGTGGGGAGCTGGGGGGACAGGGGAACTGGGGTCCGGAGGA[CG]CCCCAGGCCTCTTGGCCAGGGCCTCCCTGATCATGCTCCCGTGGCCACTACCCCTGGCCT	CGCCCCAGGCCTCTTGGCCAGGGCCTCCCTGATCATGCTCCCGTGGCCAC	ASPHD1	NM_181718	1stExon								ASPHD1;ASPHD1	ENST00000483405.1;ENST00000308748.5	5'UTR;1stExon	ASPHD1;ASPHD1;ASPHD1;ASPHD1	ENST00000563177.1;ENST00000483405.1;ENST00000308748.5;ENST00000414952.2	5'UTR;5'UTR;1stExon;1stExon	chr16:29912185-29913055	3					TRUE	TRUE		chr16:29912896-29913203	N_Shore
cg22458088	-0.00079382	0.00017257	4.224e-06	-+-----+--------?	0	13.108	15	0.594	0.0120974	0.99539	chr12	34458119	-	CCCAGCAGTCCCTGCATGGGGACCCGTGGATCCTGGTGTCCCTGGTTTGCACCCACGATG[CG]TGTCGTGTCCACTGTGGGCAACTAAAAGTGGCAAGAAGGCCGAGAAGGGAAGATAAGGCT	CGCATCGTGGGTGCAAACCAGGGACACCAGGATCCACGGGTCCCCATGCA								12:34349119-34349792																TRUE			OpenSea
cg06282964	0.00080182	0.00017481	4.503e-06	-++++++-+++++++++	0	11.904	16	0.7506	0.0128154	0.996513	chr2	95537314	+	CACTAGGCTGACCGCAACCGGCTGACCACACACAGTCCTCACTCCCCTGGCCCTGGTGGG[CG]GCAGGCACCATGGCGCAGACAGTGCCGCCCTGCGAGCTGCCCTGCAAAGAGTACGACGTG	TTTGCAGGGCAGCTCGCAGGGCGGCACTGTCTGCGCCATGGTGCCTGCCG	TEKT4;TEKT4	NM_144705;NM_144705	1stExon;5'UTR					2:94900979-94901537			TEKT4;TEKT4;TEKT4;TEKT4;RP11-71B7.2	ENST00000295201.4;ENST00000295201.4;ENST00000427593.2;ENST00000427593.2;ENST00000568768.1	5'UTR;1stExon;5'UTR;1stExon;3'UTR	TEKT4;TEKT4;TEKT4;TEKT4;TEKT4;TEKT4;RP11-71B7.2	ENST00000468063.1;ENST00000468063.1;ENST00000295201.4;ENST00000295201.4;ENST00000427593.2;ENST00000427593.2;ENST00000568768.1	1stExon;5'UTR;5'UTR;1stExon;5'UTR;1stExon;3'UTR	chr2:95536745-95537570	3						TRUE		chr2:95537196-95537810	Island
cg12838061	0.00063774	0.00013915	4.579e-06	+++++-+++-+++-+++	8.4	17.474	16	0.3556	0.0129502	0.99539	chr5	172657273	+	GCTACTGCAGACACCTGTAAGGTGAAAAAGGCCCACAGGAGTGCGGGACGGAGGCCACAG[CG]ATCTGGTTAAGAGCAAATACGGGTCATTTCGGATAGAAGAATTTCCCAGTTGTGTGAGTT	TGGGAAATTCTTCTATCCGAAATGACCCGTATTTGCTCTTAACCAGATCG						RDMR	TRUE												chr5:172654875-172666456	6	chr5:172656411-172667721	6		TRUE		chr5:172659049-172660277	N_Shore
cg13835029	0.00025638	5.6e-05	4.683e-06	-++++++++++-+++++	0	11.265	16	0.7928	0.0131394	0.997247	chr14	24664216	+	TGCCCAGCAACAGTATCAGGATTGGCAACCACTGGCAGCTCCAACTTCGAGGGTTCCCTA[CG]ACTGTCATCCTTAAGGCAGTGGAACCTGTTTGGGGGAATCCTGAGGTTATAGAAACCAGG	CGACTGTCATCCTTAAGGCAGTGGAACCTGTTTGGGGGAATCCTGAGGTT	TM9SF1;TM9SF1	NM_001014842;NM_006405	Body;Body						14:24664144-24665817	Promoter_Associated	TM9SF1;TM9SF1	ENST00000528669.1;ENST00000524835.1	1stExon;5'UTR	TM9SF1;TM9SF1;TM9SF1	ENST00000528669.1;ENST00000530563.1;ENST00000524835.1	1stExon;5'UTR;5'UTR	chr14:24664125-24665275	3						TRUE		chr14:24664440-24665507	N_Shore
cg08515989	0.00041429	9.052e-05	4.719e-06	+-+++++-+++++++++	45.7	29.44	16	0.02113	0.0131394	0.921246	chr16	29912904	+	TCAGCGCCCAGGCCTGCTTTTCCTACCAGACCTGCCTTCAGCCCCCTTTGTGCCGCGGGA[CG]CCCAGCGGCACGACGTGGAGCTCCTGGAGAGCAGCTTCCCTGCCATTTTGCGGGACTTCG	CGCCCAGCGGCACGACGTGGAGCTCCTGGAGAGCAGCTTCCCTGCCATTT	ASPHD1	NM_181718	1stExon					16:29820161-29820818			ASPHD1;ASPHD1	ENST00000483405.1;ENST00000308748.5	5'UTR;1stExon	ASPHD1;ASPHD1;ASPHD1;ASPHD1	ENST00000563177.1;ENST00000483405.1;ENST00000308748.5;ENST00000414952.2	5'UTR;5'UTR;1stExon;1stExon	chr16:29912185-29913055	3						TRUE		chr16:29912896-29913203	Island
cg03285577	0.00040251	8.795e-05	4.733e-06	++++++++++++-++++	0	12.559	16	0.7047	0.0131394	0.995519	chr5	3605905	+	AGCGGCTCCAGGGAGAGGCCATGCTTTCCAGGTCTTCTCCGGCACTCCCCACAAAGCCAG[CG]ACTCCAATTATGACTCCTGAGCTGAGAGGCCTGCCAAGGTCATCCCACGGGGGCTGCTGG	GTGGGATGACCTTGGCAGGCCTCTCAGCTCAGGAGTCATAATTGGAGTCG								5:3658819-3659132									chr5:3605445-3606175	3						TRUE		chr5:3606488-3607135	N_Shore
cg21131022	0.00040406	8.835e-05	4.799e-06	?++++++-+++++++++	0	4.741	15	0.9941	0.0132372	1	chr19	19371974	+	GATGGTGCCACCACGGTGGCTTACCACCTGCCCAGGCGCTGTCTGTACCACTACCGAGCC[CG]ACTCACCCTCTGAGGACAACCAAGCAGGGTTCAGAGGAGGGGCCTAGGGGCAGAAGGGGG	CCTAGGCCCCTCCTCTGAACCCTGCTTGGTTGTCCTCAGAGGGTGAGTCG	HAPLN4	NM_023002	Body					19:19232687-19233730			HAPLN4	ENST00000291481.5	ExonBnd	HAPLN4	ENST00000291481.5	ExonBnd	chr19:19371925-19372875	3						TRUE		chr19:19371675-19372393	Island
cg11409361	-0.00061671	0.00013492	4.856e-06	-------++++-----?	0	11.529	15	0.7143	0.0132372	0.995741	chr17	1041006	-	TAAGCATGGAGGTGCCGTAAAGCGAGGTACGCCTGCACATGAGTGCCGTAAAGCAAGGTA[CG]CCCGCATCACAGGAGTGCCGTAAAGCGAGGTATGCCTGCACCGCAGGAGGCTATTTACTT	TGCCGTAAAGCGAGGTACGCCTGCACATGAGTGCCGTAAAGCAAGGTACG	ABR;ABR	NM_021962;NM_001159746	Body;5'UTR					17:987638-987784			ABR;ABR	ENST00000382259.2;ENST00000544583.2	5'UTR;5'UTR	ABR;ABR;ABR;ABR;ABR	ENST00000382259.2;ENST00000574266.1;ENST00000544583.2;ENST00000575934.1;ENST00000574632.1	5'UTR;5'UTR;5'UTR;5'UTR;3'UTR	chr17:1040840-1041075	3						TRUE			OpenSea
cg15568107	-0.00035117	7.687e-05	4.915e-06	----------+------	0	11.839	16	0.755	0.0133178	0.996513	chr11	58477085	-	AAATGTAAGAGGACCTGGGCCTGCTTCCCACTGAGAAACCTGTGAATGCAGGGACCATGG[CG]ATGCTGTTGAACATCACACTGCTTCCCCAGAGTCCAAACAGTGCCCACTCCTTTACTGCT	CGCCATGGTCCCTGCATTCACAGGTTTCTCAGTGGGAAGCAGGCCCAGGT	GLYAT	NM_201648	3'UTR								GLYAT	ENST00000344743.3	3'UTR	GLYAT	ENST00000344743.3	3'UTR								TRUE			OpenSea
cg00747647	0.00056023	0.00012268	4.96e-06	-++++++--++++++++	0	14.189	16	0.5847	0.0133598	0.99539	chr19	10045441	-	GTCCTCATGCCTGGGGCTGGGCACACTCCCTATCCCACCCAGCGCGTGGGTGCTGAGATG[CG]TGGGGAAATGGAGGAGCGAGGGAGGGGACCCCACAATCTCTCCTCGTGGCCTGGAAATCC	CGCATCTCAGCACCCACGCGCTGGGTGGGATAGGGAGTGTGCCCAGCCCC	OLFM2	NM_058164	Body				TRUE		19:10044729-10045457	Unclassified									chr19:10044553-10048124	6				TRUE		chr19:10046824-10047067	N_Shore
cg23198025	-0.00047056	0.00010322	5.145e-06	----+-----+---+--	6.6	17.122	16	0.3777	0.0137761	0.99539	chr13	26825110	+	TGTTCTTCCTTGTGTCGAACACTGTGCTCACATGTAGATGGTTAATATGTGCGGGATGAA[CG]TGCCACCTGTAGAATGAGAGGTTACATGCTTTCCACTGAAAGCATGCCTTAATACTGAGT	CGTGCCACCTGTAGAATGAGAGGTTACATGCTTTCCACTGAAAGCATGCC																								TRUE		chr13:26827936-26829103	N_Shelf
cg14972155	-0.00075091	0.00016478	5.189e-06	-++----+-------+-	47	30.18	16	0.01709	0.0138121	0.920801	chr5	54281198	+	AGACTGTGCGGTAGCAAGTTTCTCCCCGCCCTGCAGCGCACACTCGGCAGCAGCCACAGT[CG]TCGAGCACTGTCCTCTTGCAGCGCGGGCTGCTTTTGCACTCACTGCTGTCACAGTGTTGA	CGTCGAGCACTGTCCTCTTGCAGCGCGGGCTGCTTTTGCACTCACTGCTG	ESM1;ESM1	NM_001135604;NM_007036	1stExon;1stExon				TRUE	5:54316955-54317137			ESM1;ESM1	ENST00000381403.4;ENST00000381405.4	1stExon;1stExon	ESM1;ESM1	ENST00000381403.4;ENST00000381405.4	1stExon;1stExon	chr5:54281080-54281375	3						TRUE			OpenSea
cg06740227	-0.0007056	0.00015507	5.361e-06	--+-+-+--------+-	19	19.759	16	0.2313	0.0141865	0.991735	chr12	86229804	-	TATCCTTACTATCTAGGTATTCATACTAGCCTAACTCCTTAGGCTAGGACTGTGTCCCCA[CG]AAGCCTTTTTTTATCAGAATCTAACAACCACAAAACACATACTTTCACAGGTAGGGTCCA	CGTGGGGACACAGTCCTAGCCTAAGGAGTTAGGCTAGTATGAATACCTAG	RASSF9	NM_005447	Body				TRUE										chr12:86229580-86230475	3						TRUE			OpenSea
cg01107031	-3.475e-05	7.64e-06	5.43e-06	--+------------++	0	15.517	16	0.4871	0.0142422	0.99539	chr19	41859159	-	GGTGGAGGGGAGGCTTGGACCGGGGGTGTCTCAGTATCCCACGGAAATAACCTAGATGGG[CG]CGATCTGGTACCAGAAGGTGGGTGGTCTTGAATAGGGGATCTGTGGCAGGTCGGAGAGAG	CGCCCATCTAGGTTATTTCCGTGGGATACTGAGACACCCCCGGTCCAAGC	TGFB1;TGFB1	NM_000660;NM_000660	5'UTR;1stExon	high-CpG:46550518-46551738				19:46548795-46551940	19:41857160-41859580	Promoter_Associated	TGFB1;TGFB1;TMEM91	ENST00000221930.4;ENST00000221930.4;ENST00000539627.1	1stExon;5'UTR;5'UTR	TGFB1;TGFB1;TMEM91	ENST00000221930.4;ENST00000221930.4;ENST00000539627.1	1stExon;5'UTR;5'UTR	chr19:41858420-41860155	3					TRUE	TRUE		chr19:41858527-41860100	Island
cg03477904	-0.00033735	7.419e-05	5.445e-06	---+--+-+-----++?	0	14.424	15	0.4936	0.0142422	0.99539	chr2	242040840	-	CTCAGGCGGTAATGCCAGCGAAGGGAGCGGCTGTAAATACAGTCTGGCTGGCTCACTTGC[CG]CTCACCTCCTGCTGTGCAGCCTGGTTCCTAATAGGCAAGGGACGGTACCGGGGGTTGGGG	CGGCAAGTGAGCCAGCCAGACTGTATTTACAGCCGCTCCCTTCGCTGGCA	MTERFD2;MTERFD2;MTERFD2;MTERFD2	NR_028050;NR_028051;NR_028049;NM_182501	Body;Body;Body;Body					2:241689406-241689743			MTERFD2	ENST00000406593.1	5'UTR	MTERFD2;MTERFD2;MTERFD2;MTERFD2;MTERFD2;MTERFD2;MTERFD2;MTERFD2;MTERFD2	ENST00000464344.1;ENST00000455202.2;ENST00000480298.1;ENST00000476564.1;ENST00000493169.1;ENST00000460915.1;ENST00000406593.1;ENST00000475860.1;ENST00000434791.1	3'UTR;3'UTR;3'UTR;3'UTR;3'UTR;3'UTR;5'UTR;3'UTR;5'UTR	chr2:242040700-242041175	3						TRUE		chr2:242041543-242042026	N_Shore
cg10612560	0.00070536	0.00015525	5.539e-06	+++-++++++++?+++-	0	14.031	15	0.5232	0.0144048	0.99539	chr17	8019912	-	AGAAGGGTGCCTGCCTATATGAGTGTATGTGTCTATGTGAGTCTCCAGAAGAGTCAATAC[CG]TCTGCAAAACCCTCGCATTTCAGGGCTTGAGAGGCTCCCTTTTTTCAGAAAACATCTACT	CGGTATTGACTCTTCTGGAGACTCACATAGACACATACACTCATATAGGC	ALOXE3;ALOXE3	NM_021628;NM_001165960	Body;Body																					TRUE		chr17:8022050-8022306	N_Shelf
cg26709300	-0.00032439	7.154e-05	5.784e-06	--+---++---------	0	10.972	16	0.8112	0.0148711	0.997594	chr16	30106682	-	CAGCTATACCTCCGGTGACAATCATCCAAGTAGGCCTGAAACGTCTTGGGCTTTGAAATC[CG]CACCATGGCGGGGGCCGGGGGCAGTGGCCCCACGCGGGGAGCGGCCCACGGGGAGCAGAG	CGGTGACAATCATCCAAGTAGGCCTGAAACGTCTTGGGCTTTGAAATCCG	YPEL3;YPEL3	NM_031477;NM_001145524	1stExon;Body				TRUE	16:30014183-30014492			YPEL3;RP11-455F5.3;YPEL3;YPEL3	ENST00000565479.1;ENST00000515455.2;ENST00000562641.1;ENST00000398841.1	3'UTR;TSS1500;1stExon;1stExon	YPEL3;YPEL3;YPEL3;RP11-455F5.3;YPEL3;YPEL3;YPEL3;YPEL3	ENST00000565479.1;ENST00000568674.1;ENST00000568681.1;ENST00000515455.2;ENST00000570099.1;ENST00000568681.1;ENST00000562641.1;ENST00000398841.1	3'UTR;3'UTR;3'UTR;TSS1500;TSS1500;1stExon;1stExon;1stExon	chr16:30106320-30107415	3						TRUE		chr16:30107511-30107875	N_Shore
cg20905088	-0.00049411	0.00010904	5.863e-06	--+--------+---+-	48.3	30.93	16	0.01374	0.014989	0.912821	chr12	28116451	+	CTTTTCCTGCTCCTTGCGTTTCCCGGGCTTGCCTTTCTTTTTCTTCCCAGGTGTCTTGAG[CG]GCTGCTCTTTGTACGTCTCCACCTTGTTAGTTTCCTGAGTTAGGTATCTGCCCTCATCAT	CGGCTGCTCTTTGTACGTCTCCACCTTGTTAGTTTCCTGAGTTAGGTATC	PTHLH;PTHLH;PTHLH;PTHLH	NM_198964;NM_198965;NM_198966;NM_002820	Body;Body;Body;Body					12:28007641-28007734			RP11-993B23.3	ENST00000538113.1	5'UTR	RP11-993B23.3	ENST00000538113.1	5'UTR								TRUE			OpenSea
cg04508467	0.00077726	0.00017172	6.001e-06	++++++++-+-+++++-	0.3	16.045	16	0.4498	0.0152556	0.99539	chr19	50931622	+	GCGCGCTGCTGCCTGCAGTCCGCCGGGCCTGAGCACACCCGAGGCTCCCACCTGCGGAGC[CG]CTGGGGGACCTCACGTCCCAGCCAGGATCCCCCTGGAAGAAAAAGGGCGTCCCCACACTC	GCCCTTTTTCTTCCAGGGGGATCCTGGCTGGGACGTGAGGTCCCCCAGCG	SPIB	NM_003121	3'UTR								SPIB;SPIB	ENST00000439922.2;ENST00000270632.6	3'UTR;3'UTR	SPIB;SPIB	ENST00000439922.2;ENST00000270632.6	3'UTR;3'UTR	chr19:50931185-50931675	3						TRUE		chr19:50931270-50931638	Island
cg00294956	-0.00033409	7.41e-05	6.528e-06	--+-+-----+------	0.1	16.019	16	0.4516	0.0163753	0.99539	chr5	13921996	-	GACTCTTGCCTTTGGAGTCACTCATCTGACTGACTGAGTAAAGCCCTACAACACTGCCAA[CG]TTTTTATGGAACCCCTGAATGTGTTGATCATTACAAACTGTAGAAATTTAAATCTAATCA	CGTTGGCAGTGTTGTAGGGCTTTACTCAGTCAGTCAGATGAGTGACTCCA	DNAH5	NM_001369	Body				TRUE							DNAH5	ENST00000508040.1	3'UTR	chr5:13921745-13922015	3						TRUE			OpenSea
cg04394529	-0.00063536	0.00014093	6.531e-06	+++------++------	47.9	30.699	16	0.0147	0.0163753	0.916417	chr11	2067849	-	GTACTCCAGAATTTATTCTCCATTCCCCGTTTTTATACTTCATTTGTTAAACAGTATTGT[CG]TTCTCTTTAAAAAAAATCTCCATACTCCATCTCAGCTCACCATTCTTAATTTTCTATTCT	CGACAATACTGTTTAACAAATGAAGTATAAAAACGGGGAATGGAGAATAA						RDMR																		TRUE			OpenSea
cg08259413	0.0005473	0.00012141	6.55e-06	-+++-+-++++++++++	0	12.88	16	0.6815	0.0163753	0.99539	chr16	22959819	-	CCCCGCTCCGCGCATTCAGGAGAGGCTATGCCAGGACTGGCGGGCAGAGCGCAGCCTGCA[CG]CGCGCCCCATGGCGCAGGATGGGGAGGAAGACGCCACAGAGACCTGCCGACACTCGTCAT	CATTCAGGAGAGGCTATGCCAGGACTGGCGGGCAGAGCGCAGCCTGCACG								16:22867006-22867547	16:22959554-22961183	Unclassified							chr16:22959405-22959975	3						TRUE		chr16:22959426-22959876	Island
cg00655184	0.00052261	0.00011602	6.656e-06	+++++++++++--+++-	0	10.564	16	0.8356	0.0165215	0.998086	chr18	19997912	+	GCTCCTCCGTAGCGCCAAGGCTGCTCTGGCGGTTGCTGCAGTAACCTCGGCCACAACAAA[CG]CTGGAGAAGACGCAGCATTCCGTTTGGAACCTGAATCCCTAACGGGCAACCGGAGCGTAC	CGCTGGAGAAGACGCAGCATTCCGTTTGGAACCTGAATCCCTAACGGGCA	CTAGE1	NM_172241	TSS200					18:18251857-18251990			CTAGE1	ENST00000391403.2	TSS200	CTAGE1	ENST00000391403.2	TSS200	chr18:19997785-19998055	3						TRUE			OpenSea
cg13403724	0.0006129	0.00013611	6.699e-06	-+++++++-+-++++++	7	17.204	16	0.3725	0.0165215	0.99539	chr19	50931343	-	ACCCCACCGCAGGGACTCGCAAGAAGCTGCGCCTGTACCAGTTCCTGCTGGGGCTACTGA[CG]CGCGGGGACATGCGTGAGTGCGTGTGGTGGGTGGAGCCAGGCGCCGGCGTCTTCCAGTTC	GGACTCGCAAGAAGCTGCGCCTGTACCAGTTCCTGCTGGGGCTACTGACG	SPIB	NM_003121	Body			DMR		19:55622820-55623398	19:50931143-50931613	Unclassified							chr19:50931185-50931675	3						TRUE		chr19:50931270-50931638	Island
cg26618415	-2.183e-05	4.85e-06	6.718e-06	+-----+----+----+	11.4	18.06	16	0.3204	0.0165215	0.99539	chr16	29874667	+	GCCCCTCTCCCTTGGCTCGTACCAAAGCGCAGAGGAGGAGAGGGAGGAAGGAACCATTAA[CG]TCAAGCAAAGTTAGAAACGGAAAAGGAAAGGGTAAAAGAGAAGACCGAATAAAAATCTCT	CGTCAAGCAAAGTTAGAAACGGAAAAGGAAAGGGTAAAAGAGAAGACCGA	LOC440356;LOC440356;CDIPT	NR_024370;NR_015396;NM_006319	TSS1500;TSS1500;TSS200						16:29873871-29875327	Promoter_Associated	CTD-2574D22.5;CTD-2574D22.5;CDIPT;CDIPT;CDIPT;CDIPT;CDIPT;CDIPT	ENST00000565014.1;ENST00000398859.3;ENST00000219789.6;ENST00000219789.6;ENST00000563415.1;ENST00000566113.1;ENST00000569956.1;ENST00000403894.1	TSS1500;TSS1500;1stExon;5'UTR;TSS1500;TSS200;TSS200;TSS1500	CDIPT;CTD-2574D22.5;CTD-2574D22.5;CDIPT;CDIPT;CDIPT;CDIPT;CDIPT;CDIPT;CDIPT;CDIPT	ENST00000562041.1;ENST00000565014.1;ENST00000398859.3;ENST00000562041.1;ENST00000219789.6;ENST00000219789.6;ENST00000563415.1;ENST00000566113.1;ENST00000563893.1;ENST00000403894.1;ENST00000564296.1	3'UTR;TSS1500;TSS1500;1stExon;1stExon;5'UTR;TSS1500;TSS200;TSS200;TSS1500;TSS200	chr16:29873785-29875055	3						TRUE		chr16:29873918-29874516	S_Shore
cg08006956	-0.00023373	5.193e-05	6.768e-06	+-----+---------+	18.6	19.665	16	0.2357	0.0165545	0.992119	chr19	18418056	-	GGGCTTGAAAGATGCCTTCAACACAGACTCTTCTAGGAATCCAGCCAGTTTTGGGACGGC[CG]TTTCACAAAACCAAAAAACACCAAGTAACATTTCTAACCGGAGAATTGCCGGTTTTAGCA	CGGCCGTCCCAAAACTGGCTGGATTCCTAGAAGAGTCTGTGTTGAAGGCA	LSM4	NM_012321	3'UTR					19:18278769-18279057			LSM4	ENST00000252816.3	3'UTR	LSM4	ENST00000252816.3	3'UTR	chr19:18417705-18418235	3						TRUE		chr19:18420489-18420736	N_Shelf
cg03897456	-7.362e-05	1.639e-05	7.071e-06	++--+------------	0	13.773	16	0.6156	0.0172026	0.99539	chr10	135121822	+	TGATGCCTTCCCCCACACGCCCTGAGCACCTAGCACAGGTCCTGTGTTTCACGGGAGCTG[CG]GGGACTGGAGAGGTCGACAGGACCCCGACAAACCAGGAAAGGGCCTTTGAACTAAAGTAA	CGGGGACTGGAGAGGTCGACAGGACCCCGACAAACCAGGAAAGGGCCTTT	TUBGCP2;ZNF511	NM_006659;NM_145806	5'UTR;TSS1500					10:134971668-134971840	10:135121154-135123070	Promoter_Associated	ZNF511;ZNF511;ZNF511;ZNF511;TUBGCP2;TUBGCP2;TUBGCP2	ENST00000359035.3;ENST00000482153.1;ENST00000368554.4;ENST00000361518.5;ENST00000417178.2;ENST00000480198.1;ENST00000368563.2	TSS1500;TSS1500;TSS1500;TSS200;5'UTR;3'UTR;5'UTR	ZNF511;ZNF511;ZNF511;ZNF511;ZNF511;TUBGCP2;TUBGCP2;TUBGCP2;TUBGCP2;TUBGCP2;TUBGCP2	ENST00000359035.3;ENST00000482153.1;ENST00000368554.4;ENST00000463816.1;ENST00000361518.5;ENST00000487796.1;ENST00000470829.1;ENST00000417178.2;ENST00000480198.1;ENST00000368563.2;ENST00000482278.1	TSS1500;TSS1500;TSS1500;TSS1500;TSS200;3'UTR;3'UTR;5'UTR;3'UTR;5'UTR;5'UTR	chr10:135121605-135121895	3						TRUE		chr10:135121991-135122669	N_Shore
cg05282518	-0.00063835	0.00014218	7.131e-06	+-+------+-----+-	57.2	37.365	16	0.001863	0.0172558	0.831065	chr14	20344920	+	TGGTGGCTTCCTGGATTATGGGAGTTATGCATTCAATGAGTCAGGTCATATTTGCCCTCA[CG]TTACCATTCTGTGGTCCCTATGAGGTAGACAGCTTTTTCTGTGACCTTCCTGTGGTGTTC	AAGGTCACAGAAAAAGCTGTCTACCTCATAGGGACCACAGAATGGTAACG	OR4K2	NM_001005501	1stExon						14:20344860-20345026	Unclassified_Cell_type_specific	OR4K2	ENST00000298642.2	1stExon	OR4K2	ENST00000298642.2	1stExon								TRUE			OpenSea
cg03778398	-0.00059803	0.00013328	7.219e-06	+---------+-----?	45.9	27.714	15	0.02343	0.0173758	0.926078	chr6	136547040	-	TGCAAAGCGCCATCCTGGCATAATTTGCCTTGGCATTTGTCTTTTAACGAGTATTTTAAA[CG]ATCTTTTAAACGAATATAATATCTTTGGAAGCCCTTATTTGCATGTATTAGTTATGATAT	TCCTGGCATAATTTGCCTTGGCATTTGTCTTTTAACGAGTATTTTAAACG									6:136547000-136547770	Unclassified	RP13-143G15.4	ENST00000417643.1	TSS1500	RP13-143G15.4	ENST00000417643.1	TSS1500					chr6:136546242-136548613	6		TRUE			OpenSea
cg00397910	-0.00042159	9.412e-05	7.487e-06	-----------------	0	10.358	16	0.8473	0.0178312	0.99832	chr8	80522577	-	ACATGGCATTCACCTGTGGTTTCCTTAATGCCCAAACCAGCCAGCCAACCTGTTTTCTGC[CG]TGTTAACAAATGGACAGGACACAGGCACCAGAGGTTAAACTTTCTTCCTCTTCCCCCATG	CGGCAGAAAACAGGTTGGCTGGCTGGTTTGGGCATTAAGGAAACCACAGG	STMN2	NM_007029	TSS1500								STMN2;STMN2;STMN2;STMN2	ENST00000220876.6;ENST00000414622.2;ENST00000518111.1;ENST00000518491.1	TSS1500;TSS1500;TSS1500;TSS1500	STMN2;STMN2;STMN2;STMN2	ENST00000220876.6;ENST00000414622.2;ENST00000518111.1;ENST00000518491.1	TSS1500;TSS1500;TSS1500;TSS1500					chr8:80520995-80525962	6		TRUE		chr8:80523975-80525765	N_Shore
cg01266159	-0.00070866	0.00015838	7.665e-06	+---+----+------?	20.2	18.805	15	0.2227	0.0181595	0.990345	chr12	34452177	+	AAATTGGTGGGCTGAAAAGGGGGAACCTTGGTCCTCCCGCCCACTGGAGGCACCCCAAAG[CG]ACAAAAGGCCCTGAAGTGAAGCTCCAGATCAAAAGGGGAATGGGAAGCAGCTGTGGAAGG	GCTTCCCATTCCCCTTTTGATCTGGAGCTTCACTTCAGGGCCTTTTGTCG								12:34342839-34344399																TRUE			OpenSea
cg26207380	0.00062782	0.0001404	7.765e-06	+++++++++++++++?+	0	12.404	15	0.6482	0.0183006	0.99539	chr8	144222015	+	AGGGTTCCTGGCCAGCTCTAAAACGAACACGTCATTCAAGTAACACTTTCCCCAACTCAG[CG]GGGAAGGTGCCCCGTTCCCCGCTCCACAGCACTGTCGGGAAACTGCATTGTCTGCCCAGC	CGGGGAAGGTGCCCCGTTCCCCGCTCCACAGCACTGTCGGGAAACTGCAT							TRUE	8:144293359-144293522									chr8:144221805-144222190	3						TRUE			OpenSea
cg05521089	-0.00032426	7.258e-05	7.902e-06	-------+---------	0	4.696	16	0.9971	0.0184651	1	chr10	65733092	+	GTCAGGAAATGGGGTGCTCTCGCGCTCTGGCTTTGAGCATGTTCTGCCTCTCAGTGACTC[CG]GGAAAAGGACCAGAGGACACACGGGAACTGATTTCCCAAGCTGCCGCCCCGTACCAGGCG	CGGGAAAAGGACCAGAGGACACACGGGAACTGATTTCCCAAGCTGCCGCC								10:65403058-65403582			RP11-170M17.1	ENST00000444770.1	5'UTR	RP11-170M17.1	ENST00000444770.1	5'UTR	chr10:65732965-65733495	3						TRUE		chr10:65733267-65733576	N_Shore
cg08234653	-0.00068791	0.00015402	7.958e-06	---+-------------	0	15.037	16	0.5219	0.0184651	0.99539	chr10	44223817	-	TAACCTGGGCTATAGCAGTCGCCTGAGCAGCCAATGCCTCAACTCCAGTCAAAGGAAGCA[CG]TCCTCACGGGTGAACTAGGCTGCGTTTGGGAGAGAAAGTATTTGCAGGCGCATGGCTGCG	TAGCAGTCGCCTGAGCAGCCAATGCCTCAACTCCAGTCAAAGGAAGCACG								10:43543525-43544519									chr10:44223785-44224195	3						TRUE		chr10:44223816-44224026	Island
cg16901862	-0.00026201	5.868e-05	7.993e-06	-----+-+--+----+-	0	11.518	16	0.7765	0.0184651	0.997157	chr12	563019	+	GAGACGCTCTGCGGAGACGCCACAGTGACTGAGTGTTAAGTGGAAGGGCTGGCGTTCTCG[CG]GCAGAGTTCACAGGCCTGGACCTAGGAACTGAGACAGAAGTTTTTCAGGGAGTCTGTCTG	CGGCAGAGTTCACAGGCCTGGACCTAGGAACTGAGACAGAAGTTTTTCAG								12:432483-433480	12:561848-563774	Unclassified									chr12:562017-563117	6	chr12:561786-563261	6		TRUE		chr12:562221-563234	Island
cg22730830	0.00066259	0.00014839	7.998e-06	-++++++++++++++-+	18.7	19.69	16	0.2345	0.0184651	0.992119	chr16	2867434	-	AGCGGTGGGGAGGACGGGAGGTGGAGGCCGCGGGGAGTCACTTCTTGTCTCCCGCAGAGT[CG]CAGGAGGCGGCGCCGTTATCAGGTAGGGCGCCCAGGACGCGCGATTCCTGCCAGGGCCGT	GACGGGAGGTGGAGGCCGCGGGGAGTCACTTCTTGTCTCCCGCAGAGTCG	PRSS21;PRSS21;PRSS21	NM_144956;NM_006799;NM_144957	Body;Body;Body					16:2807217-2807997	16:2866797-2868048	Unclassified_Cell_type_specific	PRSS21;PRSS21	ENST00000455114.1;ENST00000575739.1	ExonBnd;TSS1500	PRSS21;PRSS21;PRSS21;PRSS21;PRSS21;PRSS21	ENST00000571141.1;ENST00000455114.1;ENST00000575739.1;ENST00000577043.1;ENST00000575199.1;ENST00000574265.1	5'UTR;ExonBnd;TSS1500;TSS1500;TSS1500;TSS1500	chr16:2867005-2867475	3					TRUE	TRUE		chr16:2867245-2868002	Island
cg03613353	-0.00066336	0.00014865	8.1e-06	+---++---?--?---?	51.2	26.634	13	0.01396	0.0186057	0.913493	chr19	7695641	-	GGGGTGGGAGAGGGTGTGGGGCAGCAGTCTGCTGGGGACTAATGTCTGCCTCCCATAAGC[CG]ACCCTGCCCTGATGTGGGGCTCTGGAGGCCTTTGGCTCGTGTCCCATTTGTGACTTTTCC	CGGCTTATGGGAGGCAGACATTAGTCCCCAGCAGACTGCTGCCCCACACC	XAB2;LOC100131801;LOC100131801	NM_020196;NR_033242;NM_001171155	TSS1500;Body;Body			RDMR					XAB2;XAB2	ENST00000358368.3;ENST00000534844.1	TSS1500;TSS1500	XAB2;XAB2	ENST00000358368.3;ENST00000534844.1	TSS1500;TSS1500					chr19:7692874-7695827	6		TRUE		chr19:7694095-7694597	S_Shore
cg03379552	0.00087947	0.00019739	8.366e-06	+++++++++++++++--	24.2	21.098	16	0.1748	0.0191196	0.98587	chr10	99734662	-	AAGAGTCTGCGAGGCTGAATGAATTGGTGCATCTCGCTGCATTGGAAGCAGCTGCCTCGG[CG]CAGACAGGAGGAGGGAGAGACGGAGGGGAAGGGGAGGCGGGCAGAGGGAGACGCTGGGGA	CGCCGAGGCAGCTGCTTCCAATGCAGCGAGATGCACCAATTCATTCAGCC	CRTAC1	NM_018058	Body				TRUE	10:99724626-99724903									chr10:99734325-99734915	3						TRUE			OpenSea
cg05003908	-0.00059178	0.00013289	8.466e-06	?---+-+----------	0	11.866	15	0.6892	0.0192509	0.99539	chr8	144789164	-	GGATGGCATCCGGGATCCCACCTTTGAAGTGGCCAGCGATGGGACCCTGGAGTCCATGCT[CG]ATAGCACCAACGAGGGGACCCGGGAAGCCTCGCGCGACGGGACCACGGACGAGGCCCGGG	CGAGCATGGACTCCAGGGTCCCATCGCTGGCCACTTCAAAGGTGGGATCC	LOC100130274	NM_001162914	Body					8:144860480-144863032	8:144788950-144789606	Unclassified_Cell_type_specific	ZNF707	ENST00000508587.2	TSS1500	ZNF707;ZNF707	ENST00000508587.2;ENST00000527561.1	TSS1500;5'UTR	chr8:144788585-144789255	3						TRUE		chr8:144788491-144791059	Island
cg10750464	0.00082034	0.00018446	8.694e-06	++-+++++++++++++?	0	13.144	15	0.5912	0.0196705	0.99539	chr19	11534062	+	AGGAGCAGCAGGTTGGCGGACACCCAGAGGGGAGAAACAGGGTTGGGGTCCAGTGTTCAC[CG]GCGGGAACCAGGACCCAAGGGGGACACAGCGGTCTTAGAATAATGCAAGGAAGACTTTAC	CGGCGGGAACCAGGACCCAAGGGGGACACAGCGGTCTTAGAATAATGCAA	CCDC151	NM_145045	Body					19:11393110-11395788									chr19:11533925-11534115	3						TRUE		chr19:11533198-11533619	S_Shore
cg01759870	3.648e-05	8.23e-06	9.218e-06	++++++++++-++++++	0	10.634	16	0.8315	0.0207523	0.997933	chr14	105936409	+	GGCGGGAGGGCTCCGCACAGCGTCCCGGCCCTCACCACCACCTCTGCCCACAGGAAGATC[CG]CAAGCTGCTCTCATCCTCGGAAACCAAGCGTGCTGCCCGCCGGCCCTACAAGCCCATCGC	CGCAAGCTGCTCTCATCCTCGGAAACCAAGCGTGCTGCCCGCCGGCCCTA	MTA1	NM_004689	Body					14:105007310-105007886			RP11-521B24.5	ENST00000552675.1	3'UTR	MTA1;MTA1;MTA1;RP11-521B24.5;MTA1;MTA1	ENST00000552860.1;ENST00000438610.1;ENST00000552286.1;ENST00000552675.1;ENST00000481206.1;ENST00000481635.1	5'UTR;3'UTR;5'UTR;3'UTR;5'UTR;5'UTR			chr14:105929130-105961119	6	chr14:105934799-105936732	6		TRUE		chr14:105936264-105936558	Island
cg19345602	-0.00038141	8.606e-05	9.342e-06	---+---+-------+-	0	15.498	16	0.4885	0.0209274	0.99539	chr11	125615388	-	AAGCATGGGCACAAGCTCTTCTGTCAGTTCTCTACAATGACAATGAAGACTAAGCTGCAA[CG]TTCATTACAATGCACTGAATGCATAGCAATAACTGAAGGAAATTAACAGAAAACTTAAAA	CGTTGCAGCTTAGTCTTCATTGTCATTGTAGAGAACTGACAGAAGAGCTT	PATE1	NM_138294	TSS1500								PATE1;PATE1	ENST00000305738.4;ENST00000437148.2	TSS1500;TSS1500	PATE1;PATE1;PATE1	ENST00000305738.4;ENST00000525969.1;ENST00000437148.2	TSS1500;TSS1500;TSS1500							TRUE	TRUE			OpenSea
cg06776709	-0.00047124	0.00010647	9.601e-06	+-----------+--+-	28.3	22.305	16	0.1336	0.0214016	0.978934	chr7	139021255	-	ACATATTCCATAATGGTGGGCCATCTCCAAACAAAGCTAACAGCACTTTGCAGGTTCTGT[CG]TGGAGATCAGCTATTCCAGGGCCAGCCCCAAAGACCAAAGACCATAGCTCCACACGGGAG	ATGGTGGGCCATCTCCAAACAAAGCTAACAGCACTTTGCAGGTTCTGTCG																								TRUE		chr7:139024930-139026298	N_Shelf
cg13374473	-3.067e-05	6.93e-06	9.661e-06	+-----+-+-------?	9.9	16.657	15	0.3398	0.0214298	0.99539	chr19	18434633	-	TAGTTTTCTGGGGCCTGCTGTAACAAATGCCCACACACTGCGAGGTTTAAAACAACAGAA[CG]TGATTTTCTCACAATTCAAGAGATCAGAATAATGAAGTGAGGTTGTCAGCACAGTTGGCT	GCCTGCTGTAACAAATGCCCACACACTGCGAGGTTTAAAACAACAGAACG	LSM4	NM_012321	TSS1500						19:18432906-18434757	Promoter_Associated	LSM4	ENST00000252816.3	TSS1500	LSM4	ENST00000252816.3	TSS1500	chr19:18434480-18434835	3						TRUE		chr19:18433642-18434178	S_Shore
cg14700230	0.00040657	9.201e-05	9.917e-06	++++++--+++++-++?	18	18.296	15	0.2474	0.0218904	0.992982	chr19	18719623	-	TTTTGGTTTTGGGAAAGGGCTCTCCCATCCATCCAGGTGCTCAGGCCAGAGACCTGGAAG[CG]CACGTGACAACTCTCTCCTTTGCTCATCCCTCATGTCCAATTCATCAGCAAATCCTGTTG	GAAAGGGCTCTCCCATCCATCCAGGTGCTCAGGCCAGAGACCTGGAAGCG									19:18719268-18719812	Unclassified_Cell_type_specific									chr19:18713850-18725649	6	chr19:18716207-18720142	6		TRUE		chr19:18721523-18721869	N_Shore
cg00426709	-0.00053841	0.00012205	1.027e-05	?----+--+?-------	0	12.941	14	0.5312	0.0224505	0.99539	chr6	100067930	+	TCTTATGTGACAGGAGATATAGTGGAGATAGATGCAATAGCAGATGGCTTTACATAACAG[CG]AAGGTCAAAGATTGTTTTTAATCTTGTTTAAATCCCTGGAAAAAAAAGGCAGAGAGATAA	CTTTTTTTTCCAGGGATTTAAACAAGATTAAAAACAATCTTTGACCTTCG									6:100067930-100067966	Unclassified_Cell_type_specific														TRUE		chr6:100066405-100067277	S_Shore
cg00560689	-0.00021392	4.85e-05	1.032e-05	-+?--------???--+	18.2	14.674	12	0.2597	0.0224514	0.993343	chr1	2883706	+	TGGGGGGTGGGGTGCTGCCTTGGCAGCCGGTGCCTGGTCGTGGCTGGGTTCAGAGCCGAG[CG]GATGGGCAGACACACTGTGTCATTGTCACAGAGGTGCTGCTGCCTCTGCCGCCCAGAAGC	CAGAGGCAGCAGCACCTCTGTGACAATGACACAGTGTGTCTGCCCATCCG																			chr1:2883099-2884160	6				TRUE		chr1:2885062-2885284	N_Shore
cg07390463	-0.00051906	0.00011795	1.079e-05	?--+------+-----+	0	11.303	15	0.7308	0.0231401	0.996246	chr12	34487126	+	TCCTAGGTTAGTGACCATGGAGCGCCTCGGGCCCAAGTGGGCCAAAAGGAAAAAAAATAC[CG]GCACAGTAGAGCTGGGGTCTTGGCCCCTGGCCCCAACCACGCTGCCCCTGCCACGCATGC	CGGCACAGTAGAGCTGGGGTCTTGGCCCCTGGCCCCAACCACGCTGCCCC								12:34377598-34378686																TRUE		chr12:34488610-34489037	N_Shore
cg15791438	-0.00056375	0.00012816	1.089e-05	---------+------?	4.3	15.674	15	0.404	0.0232444	0.99539	chr22	31893238	-	ATGAATGATGTGAGGGACTTGAGTACAGCCATACCTCGCTTTATTGCACTTCACAGATAC[CG]TGTTTTTTACAAATTGAAAGTTTGTAGCAAGCAGCCCTGCACCGAGCAACTATTTTTTCA	CGGTATCTGTGAAGTGCAATAAAGCGAGGTATGGCTGTACTCAAGTCCCT	SFI1;SFI1	NM_001007467;NM_014775	5'UTR;5'UTR						22:31891846-31893631	Unclassified	SFI1;SFI1;SFI1;SFI1	ENST00000414585.1;ENST00000443011.1;ENST00000400289.1;ENST00000400288.2	5'UTR;5'UTR;5'UTR;5'UTR	EIF4ENIF1;SFI1;SFI1;DRG1;SFI1;SFI1;SFI1;SFI1;SFI1;SFI1;SFI1;SFI1	ENST00000397520.1;ENST00000444859.1;ENST00000465646.1;ENST00000439073.1;ENST00000540643.1;ENST00000443011.1;ENST00000465437.1;ENST00000411518.1;ENST00000400289.1;ENST00000444859.1;ENST00000400288.2;ENST00000382162.3	TSS1500;ExonBnd;5'UTR;3'UTR;5'UTR;5'UTR;5'UTR;5'UTR;5'UTR;5'UTR;5'UTR;5'UTR	chr22:31893200-31893710	3						TRUE		chr22:31892036-31893097	S_Shore
cg12793096	-0.00024116	5.486e-05	1.104e-05	--------+--------	0	7.207	16	0.9691	0.0233167	1	chr6	164393643	-	AGCCGCTTGTCTTCCCAGCACATTCACAATCGTGATGCCATCGGAGCCCAGGGCCTTGTC[CG]CACGTGGCAGCACAGCACGGCAGAGGCTGCAGGGCTGAAGCCTGCGCAGCGGCGCTGGTG	TCCCAGCACATTCACAATCGTGATGCCATCGGAGCCCAGGGCCTTGTCCG								6:164313496-164313814													chr6:164392853-164393855	6		TRUE		chr6:164393071-164393824	Island
cg19771589	0.00032106	7.304e-05	1.106e-05	+++++++-+++++--++	34.6	24.458	16	0.07998	0.0233167	0.967073	chr19	57349815	+	GTAGAGGCGGTGAGGGGCAGTGGAGGTGAGGGTGCTCTCAGCCCTATCAGTCCCGAGGAA[CG]GTCCCGGGCCCCAGCCCTTAGCCCCGCCAGCAGGGCGCCTGCACAACCCGCCTCGCAGCT	CGGTCCCGGGCCCCAGCCCTTAGCCCCGCCAGCAGGGCGCCTGCACAACC	PEG3;PEG3;ZIM2;PEG3;PEG3;ZIM2;ZIM2	NM_001146184;NM_001146185;NM_001146326;NM_006210;NM_001146187;NM_001146327;NM_015363	5'UTR;5'UTR;5'UTR;5'UTR;5'UTR;5'UTR;5'UTR					19:62041440-62042316			PEG3;ZIM2;PEG3;ZIM2;PEG3;PEG3;PEG3	ENST00000560429.1;ENST00000558257.1;ENST00000292074.9;ENST00000391708.3;ENST00000560101.1;ENST00000326441.7;ENST00000423103.2	5'UTR;5'UTR;5'UTR;5'UTR;3'UTR;5'UTR;5'UTR	PEG3;PEG3;ZIM2;PEG3;ZIM2;PEG3;PEG3;PEG3;PEG3	ENST00000560264.1;ENST00000560429.1;ENST00000558257.1;ENST00000292074.9;ENST00000221722.5;ENST00000560101.1;ENST00000326441.7;ENST00000558626.1;ENST00000423103.2	3'UTR;5'UTR;5'UTR;5'UTR;5'UTR;3'UTR;5'UTR;5'UTR;5'UTR	chr19:57349365-57349995	3					TRUE	TRUE		chr19:57349997-57350470	N_Shore
cg18047890	-0.00044879	0.00010212	1.11e-05	+---------------?	11.4	16.93	15	0.3231	0.0233167	0.99539	chr12	34755049	+	GGAGAGTCTCAGGCTCACACGGGGCAGATCAAAGCGGAAGTAAGGCTTGAAAGGGGAAGT[CG]AGTCACCTGTGTGGTATGGAAGGAATAAAAACGGTGCAGCAGAGGTCCCCCCATGGGCGA	CGAGTCACCTGTGTGGTATGGAAGGAATAAAAACGGTGCAGCAGAGGTCC								12:34646175-34646394																TRUE			OpenSea
cg03014957	-0.00036903	8.399e-05	1.113e-05	---+------+----+?	0	12.775	15	0.6197	0.0233167	0.99539	chr20	29956062	+	CCTTGGGGGCTCAAAAATGAAAGACACGTTCCCTACTCTCAGGAATTTCACAGGCTGGTG[CG]GGGAGACACACAGATAAGTAGACCATTCAAAAGTAGGTTTATGCTAGAGTGAGAGGGGCT	CGGGGAGACACACAGATAAGTAGACCATTCAAAAGTAGGTTTATGCTAGA	DEFB118	NM_054112	TSS1500								DEFB118	ENST00000253381.2	TSS1500	DEFB118	ENST00000253381.2	TSS1500							TRUE	TRUE			OpenSea
cg14776195	-0.00057936	0.00013203	1.144e-05	+++----+--------?	44.5	27.045	15	0.02838	0.0238023	0.927034	chr20	29956028	-	TTTCCACAAACCTTCACTGAGAGCATGCTTCGTGCCTTGGGGGCTCAAAAATGAAAGACA[CG]TTCCCTACTCTCAGGAATTTCACAGGCTGGTGCGGGGAGACACACAGATAAGTAGACCAT	CGTGTCTTTCATTTTTGAGCCCCCAAGGCACGAAGCATGCTCTCAGTGAA	DEFB118	NM_054112	TSS1500								DEFB118	ENST00000253381.2	TSS1500	DEFB118	ENST00000253381.2	TSS1500								TRUE			OpenSea
cg01817364	-0.0003247	7.401e-05	1.148e-05	-----+++--+------	8.1	17.403	16	0.36	0.0238023	0.99539	chr5	43037411	+	GCGGCTGAGAGCTGCGCCTCCACGGAATAACTGCCAGCCGGCACAGTGCGAGTGAGAAAC[CG]GCCACTCCATGAAACGACCAGTACTGCCACGGAAAAGAATCCGACGTCGCCAACAAGCGG	CGGCCACTCCATGAAACGACCAGTACTGCCACGGAAAAGAATCCGACGTC						CDMR		5:43073060-43073455	5:43036507-43037801	Promoter_Associated_Cell_type_specific				CTD-2201E18.3	ENST00000503152.1	3'UTR	chr5:43037045-43037810	3						TRUE		chr5:43037259-43037520	Island
cg09789252	0.00055716	0.00012708	1.164e-05	++++-++++-+++++++	0	9.529	16	0.89	0.0238023	0.999406	chr19	51017855	+	TTCTCGCTCCCACGTCCGTCCCTCCCGTTCCCCAGCTCGCGTCAGCCCAGGAGAAGCCTT[CG]AGGCCTGGAGAGGCCAAGTGCCCCCAACATGAGCCCCAGCCTCTGTGCCTTGAGGGTGCC	CGAGGCCTGGAGAGGCCAAGTGCCCCCAACATGAGCCCCAGCCTCTGTGC	ASPDH;ASPDH;ASPDH	NM_001024656;NM_001114598;NM_001024656	1stExon;TSS1500;5'UTR					19:55709605-55709898			ASPDH;ASPDH;ASPDH	ENST00000389208.3;ENST00000376916.2;ENST00000376916.2	TSS1500;1stExon;5'UTR	ASPDH;ASPDH;ASPDH	ENST00000389208.3;ENST00000376916.2;ENST00000376916.2	TSS1500;1stExon;5'UTR	chr19:51016305-51018655	3						TRUE		chr19:51020296-51022796	N_Shelf
cg18834058	0.0006549	0.00014939	1.167e-05	++++-+++++++-++++	0	11.354	16	0.7871	0.0238023	0.997247	chr7	4832174	-	AGTGACGCGCAAGGAACGGAGCAGGGGACACCGTGCGGGCTCAGGAGCTCCCCAGATGCC[CG]AGCCGAACCGCGGGGTCCTCACCGCCAGGTTCCAGCCCAGGAAGCGCTCGCCTGCCCCAC	CGGGCATCTGGGGAGCTCCTGAGCCCGCACGGTGTCCCCTGCTCCGTTCC						DMR	TRUE	7:4797931-4799244	7:4831172-4832803	Unclassified				AP5Z1	ENST00000496303.1	5'UTR			chr7:4827152-4832959	6	chr7:4820449-4834964	6		TRUE		chr7:4832111-4832481	Island
cg06878663	-0.00028083	6.407e-05	1.172e-05	--+-------------+	6.8	17.176	16	0.3743	0.0238023	0.99539	chr7	158907110	+	CAGCTGAGATTTCATGAAACAAAGGATTTGCAGATGGAGTGAGAAACAAACAAAAGTGCT[CG]GATAAGGCAGTCAGGGAAATGGGACTTGTTAAGCTCTGGTGGCAACCTAGGTTTTCCAGA	CGGATAAGGCAGTCAGGGAAATGGGACTTGTTAAGCTCTGGTGGCAACCT	VIPR2	NM_003382	Body				TRUE										chr7:158906905-158907215	3						TRUE		chr7:158905270-158905537	S_Shore
cg19482049	-0.00017787	4.059e-05	1.173e-05	-----------+----+	35.4	24.771	16	0.07397	0.0238023	0.966031	chr3	30647725	+	GTGCTCGCGACTCAATAGATTGGAGTATTCACTCCTGGATCTCAACTTGCAATTTGAAAA[CG]CATCTCTAAAGCACCTAGGAGCAATCTGAAGAAAGCTGAGGGGAGGCGGCAGATGTTCTG	CGCATCTCTAAAGCACCTAGGAGCAATCTGAAGAAAGCTGAGGGGAGGCG	TGFBR2;TGFBR2	NM_001024847;NM_003242	TSS1500;TSS1500						3:30647633-30649121	Promoter_Associated_Cell_type_specific	TGFBR2;TGFBR2	ENST00000295754.5;ENST00000383765.3	TSS1500;TSS1500	TGFBR2;TGFBR2	ENST00000295754.5;ENST00000383765.3	TSS1500;TSS1500			chr3:30647625-30649117	6	chr3:30646097-30657460	6		TRUE		chr3:30647987-30648881	N_Shore
cg16707215	0.00060535	0.00013823	1.191e-05	++++-+++++-++++++	0	11.931	16	0.7487	0.0240597	0.996513	chr15	22833213	+	TCCCAATGCATTTGCTGACCGGGCACCTAACGGGCTGCTCTCAAAATCACTGACTGTCAC[CG]AGGCCGGCCAGAGACCCTTATGTATCTGATTCACGATGACACCAGCTAACTCTGAGTACA	TAGCTGGTGTCATCGTGAATCAGATACATAAGGGTCTCTGGCCGGCCTCG	TUBGCP5;TUBGCP5	NM_001102610;NM_052903	TSS200;TSS200					15:20384590-20385343	15:22832804-22834244	Promoter_Associated	TUBGCP5;TUBGCP5	ENST00000453949.2;ENST00000283645.4	TSS1500;TSS200	TUBGCP5;TUBGCP5	ENST00000453949.2;ENST00000283645.4	TSS1500;TSS200	chr15:22832905-22833215	3						TRUE		chr15:22833282-22833911	N_Shore
cg27477504	-0.00013864	3.167e-05	1.197e-05	---+---+---------	23.6	20.938	16	0.1809	0.0240734	0.986904	chr17	22191976	+	CAGGTGCGCTCTGCCTGCACCATTTTCCTCTGCTTAGGTAGGCTGACAGCACTGACAACC[CG]GCGCCCAAGACTGCTTCACGAATGCGAATGCGTCAGTCTCTAGGCACCAGGCGCCAGTGG	CGGCGCCCAAGACTGCTTCACGAATGCGAATGCGTCAGTCTCTAGGCACC					chr17:22191973-22191973			17:22115807-22116303									chr17:22191805-22192215	3						TRUE		chr17:22191801-22192068	Island
cg02661079	0.00053648	0.00012264	1.217e-05	+++-+++-+++++++++	0	10.777	16	0.8231	0.0243674	0.997908	chr20	44829722	-	CCCGGGCCTTTGTGTGGCGGCTCCAGGCCTTAAAGGCCCGTGTCCAACACATGTCTCGGG[CG]GCGGCGGCCCAGAGAGGCCTCGCCAGCTCCGGCCTCCGCTTCCCCATGCTGATAACGCTG	TGTGGCGGCTCCAGGCCTTAAAGGCCCGTGTCCAACACATGTCTCGGGCG	CDH22	NM_021248	Body					20:44262730-44263216									chr20:44829265-44829830	3						TRUE		chr20:44829506-44829848	Island
cg14561596	0.00014	3.206e-05	1.259e-05	--+++++++-++++++?	8.8	16.45	15	0.3528	0.0249872	0.99539	chr4	133045178	+	TTCAAGGAATGAAGTGTTACTGCTTGATTAGAGAAAGGTGCGGACCCAAAGAGTGTGGGG[CG]GCAAGATTTATTAAAGGGAAAGCGAAAGCGAAAGTAAAGCTTCGCCGATGAGGAAGGGGA	TCGGCGAAGCTTTACTTTCGCTTTCGCTTTCCCTTTAATAAATCTTGCCG								4:133264540-133264673			RP11-789C2.1;RP11-789C2.1	ENST00000420721.2;ENST00000420721.2	1stExon;3'UTR	RP11-789C2.1;RP11-789C2.1	ENST00000420721.2;ENST00000420721.2	1stExon;3'UTR	chr4:133045100-133045790	3						TRUE			OpenSea
cg12597066	-0.00051018	0.00011688	1.27e-05	--++-----------+?	40.4	25.168	15	0.04773	0.0250954	0.947991	chr17	16473468	+	AAGATGGCTTTTCCACTCACATGTCTACTGCTTGGGAGGAGATGGGCTAAAAGATGAACT[CG]GCTTGTGTTTGACCAGAGTGCCTCAATGTGGTCTCTCCAGCATAAAGGACTGAGGGCAGC	CGGCTTGTGTTTGACCAGAGTGCCTCAATGTGGTCTCTCCAGCATAAAGG	ZNF287	NM_020653	TSS1500								ZNF287;ZNF287;ZNF287	ENST00000395824.1;ENST00000461555.1;ENST00000395825.3	TSS1500;TSS1500;TSS1500	ZNF287;ZNF287;ZNF287	ENST00000395824.1;ENST00000461555.1;ENST00000395825.3	TSS1500;TSS1500;TSS1500								TRUE		chr17:16472074-16472800	S_Shore
cg01791034	0.00050091	0.00011489	1.3e-05	-++++++++--++++-?	28.2	20.896	15	0.1402	0.0252221	0.979835	chr15	42328501	-	GCGGCGATGGGGCTGGGCCAGGTCGCCCGCTGGCAGAGGAGCAGCGCAGCTGGGGAGCAG[CG]CGACTGGGGAGAGCAGGGCCCTGAAGTGGAACTGGGCCCAGAGCGGTGCTGCTCTTGCAC	CTGGGCCAGGTCGCCCGCTGGCAGAGGAGCAGCGCAGCTGGGGAGCAGCG								15:40115649-40116062									chr15:42328245-42328715	3						TRUE			OpenSea
cg21887373	-0.00036921	8.47e-05	1.306e-05	---+-----+----+--	13.8	18.559	16	0.2922	0.0252221	0.99539	chr2	115420260	+	TGGCCACCGCGTCCACGGAGAGAGCACCCCAGGAGCTCCAGAAAGAACGTGACCACAACG[CG]CAGAAACCAAGCTGTGAGGCCAAGGTCCAGCCTTTCCCGCATGGCGCTTTGGCTCCTGGG	AGCGCCATGCGGGAAAGGCTGGACCTTGGCCTCACAGCTTGGTTTCTGCG	DPP10	NM_020868	Body					2:115136087-115136731			DPP10	ENST00000409163.1	5'UTR	DPP10;DPP10;DPP10	ENST00000436732.1;ENST00000461250.1;ENST00000409163.1	5'UTR;5'UTR;5'UTR								TRUE		chr2:115419728-115420261	Island
cg07823827	-0.00025562	5.864e-05	1.307e-05	-+-+----+-------?	4.2	15.652	15	0.4055	0.0252221	0.99539	chr1	42503768	-	CTCTCCAGTAATAATATCTACTACCACATTCTAGGACCTGGGAATCATCCTTGATTCTGT[CG]TCTTCCTTCTCCTAAAGTCAATCACCGATTTTTATCTCATAAATATTCATAAATCCCACA	CGACAGAATCAAGGATGATTCCCAGGTCCTAGAATGTGGTAGTAGATATT						CDMR																		TRUE		chr1:42500855-42501980	S_Shore
cg15015426	-0.00076967	0.00017662	1.314e-05	+-+--------------	47	30.212	16	0.01693	0.0252221	0.920801	chr1	159506559	+	TTTTGCTGATTCTAGTAGGCCTTTTGAGTGAAGTCAGGAAGAGAGAGCTGTGACAGAAAA[CG]TTGTGTAGTTGCCACTGTCATTATAAAGGACTGGGACAACTTGAGGTGTAGAAGAGACTC	CGTTGTGTAGTTGCCACTGTCATTATAAAGGACTGGGACAACTTGAGGTG	OR10J5	NM_001004469	TSS1500								OR10J5	ENST00000334857.2	TSS1500	OR10J5	ENST00000334857.2	TSS1500								TRUE			OpenSea
cg19937979	-0.00065887	0.0001512	1.314e-05	--------+-+------	0	6.231	16	0.9854	0.0252221	1	chr14	70039915	+	CGCCGCTTCTCCTCGCGCATGATGCGCTCGCGCTCGGCCCGGCATTGCTGCAGCTTGGCG[CG]CCGCTCCGCCTCGTAGGCCTCATACAGGCCGGTGGCCACCCGCATGGAGCGGCCCGGAGC	CGCCGCTCCGCCTCGTAGGCCTCATACAGGCCGGTGGCCACCCGCATGGA							TRUE	14:69107873-69111386											chr14:70037662-70042008	6	chr14:70038040-70042251	6		TRUE		chr14:70038108-70040302	Island
cg26749414	-0.00111999	0.00025705	1.318e-05	------+-----+----	0	9.219	16	0.9041	0.0252221	0.999659	chr19	46807272	+	CCAGGAGACCGAGGTGCTGTACCAGCTGGCTCACACGCTGCCCTTCGCCCGCGGCGTCAG[CG]CCCACCTGGACAAGGCCTCTATCATGCGCCTCACCATCAGCTACCTGCGCATGCACCGCC	CGCCCACCTGGACAAGGCCTCTATCATGCGCCTCACCATCAGCTACCTGC	HIF3A;HIF3A;HIF3A	NM_022462;NM_152795;NM_152794	5'UTR;Body;Body					19:51498839-51499729			HIF3A;HIF3A;HIF3A;HIF3A	ENST00000339613.2;ENST00000291300.4;ENST00000525854.1;ENST00000420102.2	5'UTR;5'UTR;TSS1500;1stExon	HIF3A;HIF3A;HIF3A;HIF3A;HIF3A;HIF3A	ENST00000524533.1;ENST00000339613.2;ENST00000291300.4;ENST00000525854.1;ENST00000529205.1;ENST00000420102.2	5'UTR;5'UTR;5'UTR;TSS1500;TSS1500;1stExon	chr19:46807205-46807815	3						TRUE		chr19:46806998-46807617	Island
cg17054060	0.00073486	0.00016868	1.321e-05	+++++-+++++++++++	0	15.837	16	0.4644	0.0252221	0.99539	chr5	3606081	-	CAGAATGACGTCTGAAAATGGACCTCTTAGGGCGAGCGCGGACGGGGCCAGATGCCAAGG[CG]GTCCCGGCCCGGTGACTTCAGCACTGCGAGCCCTGGGCCTGGGGGCCCCGAGTATTTTGA	CGCCTTGGCATCTGGCCCCGTCCGCGCTCGCCCTAAGAGGTCCATTTTCA								5:3658819-3659132									chr5:3605445-3606175	3						TRUE		chr5:3606488-3607135	N_Shore
cg19189201	0.00040576	9.331e-05	1.369e-05	-+++++++-+++++++-	11.7	18.125	16	0.3166	0.0260287	0.99539	chr15	98964783	-	CCAGCCCTGCAGTCCTACTCTGCCACCCCAAGGGGCTTGGGCTTCAGTGGGGGCAGCGTG[CG]GGGCGTGGAGAGGGAGACGTGTAAAGCCCTGAGAGGCTCTGCAGCCACAGTCCCGCAGTC	TCCTACTCTGCCACCCCAAGGGGCTTGGGCTTCAGTGGGGGCAGCGTGCG							TRUE	15:96782131-96783014	15:98964362-98965369	Unclassified							chr15:98964165-98965170	3						TRUE		chr15:98964607-98965369	Island
cg00857137	0.00051977	0.00011956	1.378e-05	++++-++-++++++++-	9.4	17.664	16	0.3439	0.0260902	0.99539	chr19	3006720	+	AGTAGGCCCTGGAGAGAAAGCCGGGGCATGACCCAGCCCTGGGCACCACGCCCCCGCACC[CG]CACCTGGGAGGGCAGGGAGACGCCTTTGTCCTGCCTGGCACCCTCTGATGTGTTTTTTAT	TCAGAGGGTGCCAGGCAGGACAAAGGCGTCTCCCTGCCCTCCCAGGTGCG	TLE2;TLE2;TLE2	NM_003260;NM_001144762;NM_001144761	Body;Body;Body								TLE2	ENST00000360654.3	TSS200	TLE2	ENST00000360654.3	TSS200			chr19:3004821-3006790	6				TRUE		chr19:3006273-3006721	Island
cg20399462	0.00049611	0.00011417	1.39e-05	+++++++----++++++	0.3	16.055	16	0.4492	0.0262078	0.99539	chr13	112627641	+	AGCAGAACAGGTGGAGCGGGTGGAAAGGACAGCGGCGAGAGCGCGTGTGGTCAGGGGTCT[CG]GAGGCAGCCTGATTTCCTTATGAAAACAGAGCTCTGGTAAATGCCAGTTATGGGGAGGGC	CGGAGGCAGCCTGATTTCCTTATGAAAACAGAGCTCTGGTAAATGCCAGT							TRUE	13:111675448-111675643									chr13:112627365-112627775	3						TRUE		chr13:112627428-112627642	Island
cg26024424	-0.00057975	0.00013351	1.409e-05	+-?-+----------+?	52.4	29.436	14	0.009117	0.0264558	0.904837	chr12	34552411	+	GATAGTGCCTCACCACGGTGCATGTTCACAGCCCAGGGGACCCTAGGCACCCCTGATGCA[CG]CCCACAGAGTGCCTCGACCCACCGTGGCCAACCCAAGGCGGCAGGAAGGCTTGAAAGGGG	CGCCCACAGAGTGCCTCGACCCACCGTGGCCAACCCAAGGCGGCAGGAAG								12:34442658-34443703																TRUE			OpenSea
cg04231094	-0.00079322	0.00018304	1.467e-05	-----------------	3.5	16.578	16	0.4134	0.0272057	0.99539	chr11	75139680	+	TTTGCGGTCGCAACCGCCGATGACCACGATCACTTCAGCTAGGTCCATGAATCTGGCGTG[CG]GATAAGCCCAGTGCCTGTTGGGCCGCACCCAAGTTCGGCCCTCTCTTACCCTCTCGACCA	TAAGAGAGGGCCGAACTTGGGTGCGGCCCAACAGGCACTGGGCTTATCCG	KLHL35	NM_001039548	Body					11:74817038-74817465	11:75138753-75140357	Unclassified_Cell_type_specific	KLHL35	ENST00000376292.4	ExonBnd	KLHL35;KLHL35	ENST00000376292.4;ENST00000460787.1	ExonBnd;3'UTR	chr11:75139305-75139995	3						TRUE		chr11:75139454-75139817	Island
cg12672189	-0.0011867	0.00027385	1.468e-05	-+-+-------------	4.1	16.69	16	0.4059	0.0272057	0.99539	chr6	32427868	-	CATCCGCTCTGTCCCATTGCAGAAATAGCACTCGTGTTTAATCTGCTCCAAGAAATGTGC[CG]CAGGGACATGAAGAACCGGTTTCTTGGGCGGCATCCTAGGAAAAGAGTGATGGCTATGCC	CGGCACATTTCTTGGAGCAGATTAAACACGAGTGCTATTTCTGCAATGGG					chr6:32427743-32427743			6:32535695-32535930									chr6:32427620-32428070	3						TRUE			OpenSea
cg14531834	-0.00014447	3.335e-05	1.473e-05	?---------+------	38.6	24.415	15	0.05838	0.0272057	0.953388	chr9	87655988	+	CCCTGCGTAGAAGGCATTTGCGCATTTCACTTTTGTTGTCTTTGACGGCCATTTCTAAAA[CG]GGCTGGCTGTGTATTCTTGGGGGGATTTTAGGCACTTAAGTTACTCTTTTAAAAGATCTC	CGGGCTGGCTGTGTATTCTTGGGGGGATTTTAGGCACTTAAGTTACTCTT							TRUE										chr9:87655745-87656170	3						TRUE			OpenSea
cg13523576	0.00065792	0.00015187	1.478e-05	-++++++-+++++++-+	0	15.281	16	0.5042	0.0272057	0.99539	chr8	21909636	+	CACACACACACACCCAGACCGCAGGCTCCTCCTCTGCTCCATAGGCTCTTGGCACTACCC[CG]GGATGAGCGACTGTCTCCACTGCCACTGGTCTTGCCAGCCATTCACTTGCCCTTGCCTTG	AAGTGAATGGCTGGCAAGACCAGTGGCAGTGGAGACAGTCGCTCATCCCG	EPB49	NM_001114137	TSS1500			CDMR	TRUE				EPB49;EPB49	ENST00000381470.3;ENST00000523300.1	TSS1500;5'UTR	EPB49;EPB49;EPB49;EPB49	ENST00000519959.1;ENST00000519850.1;ENST00000522148.1;ENST00000523300.1	TSS1500;TSS1500;5'UTR;5'UTR	chr8:21908945-21909790	3						TRUE		chr8:21905461-21905757	S_Shelf
cg09470268	0.00032112	7.413e-05	1.479e-05	+++++++-+++++-+++	0	13.876	16	0.6079	0.0272057	0.99539	chr1	18617697	-	TTGGGTTCGCTTTCCATCAGCCATGAACAGCGGGACAGCCCGGCAGCCTTGGGCTTCCAG[CG]CTGGCTTCATCGCCACCTCCCTGCCTTCTCCCACTTCCGCATTCTTAGGTGAAATGGGGA	TCCATCAGCCATGAACAGCGGGACAGCCCGGCAGCCTTGGGCTTCCAGCG	IGSF21	NM_032880	Body				TRUE	1:18490198-18490450											chr1:18617031-18619930	6				TRUE			OpenSea
cg25247888	-0.00059376	0.00013739	1.549e-05	---++-----+-----?	0	12.61	15	0.6324	0.0281682	0.99539	chr12	34441162	-	CCTCCCACGGATGGAAGTGTCTACCCAGCTGACCCTGAGTGGGGTCCGCGGGGGTCATGG[CG]TCCCTGACTCGCCCAGGGGTGCGTGTCTCACCAAAAGGGGGTCCCCAAAGCAGCAAAAAG	CGCCATGACCCCCGCGGACCCCACTCAGGGTCAGCTGGGTAGACACTTCC								12:34332376-34333042																TRUE			OpenSea
cg25343246	-0.00052804	0.00012219	1.55e-05	----+----+-------	0	9.678	16	0.8829	0.0281682	0.999225	chr12	34756291	-	GAGAAAGTGACTCCTAACCGCAAATGCATGGGTTCTAGGGAATCCTGGGCATCACTGCTT[CG]TGCACACGGAGCATCTGGAGCCCACAGGGGGCAACCCAAAGCGTCAGGAAGGACTGAAAG	CCTAACCGCAAATGCATGGGTTCTAGGGAATCCTGGGCATCACTGCTTCG								12:34647495-34647791																TRUE			OpenSea
cg05639690	-0.00042833	9.916e-05	1.563e-05	+++-------------?	51.1	30.683	15	0.009685	0.0282638	0.904837	chr4	3749615	-	CTCCGCAGCTCCTCCATCAGAAACATCACCAGCATCAGAAACAACACCAGCAGTGAGAGG[CG]AATGGACATCCTGTGCCCAAGAAAGACACACACTCTTTCTTGTGGCGCTGAAGCCAAAAA	CGCCTCTCACTGCTGGTGTTGTTTCTGATGCTGGTGATGTTTCTGATGGA								4:3719186-3719511											chr4:3749201-3749851	6	chr4:3747243-3750018	6		TRUE		chr4:3748224-3748581	S_Shore
cg00056578	0.00020669	4.786e-05	1.572e-05	+-+++++++++++++++	0	13.197	16	0.6583	0.0282638	0.99539	chr12	118406033	-	TGTTTTGGACCAGTTCGCACTGCTGTAAGGCTTTTTGCAAACTCAGAGGCTGCTGCTCCT[CG]CTTTTCGTCATGTTTTCCTCATCCATCGCTTGCTCTGCAACCCCCTTCCCCTCCTCCTCC	GTTCGCACTGCTGTAAGGCTTTTTGCAAACTCAGAGGCTGCTGCTCCTCG	KSR2	NM_173598	TSS200								KSR2;KSR2	ENST00000339824.4;ENST00000425217.1	1stExon;TSS200	KSR2;KSR2	ENST00000339824.4;ENST00000425217.1	1stExon;TSS200			chr12:118405844-118407710	6	chr12:118405267-118408261	6		TRUE		chr12:118406590-118407364	N_Shore
cg06417985	-0.00040114	9.29e-05	1.574e-05	?--+---+---??----	3.7	13.497	13	0.4102	0.0282638	0.99539	chr4	190475027	+	CCGCAGCGCACCTGTCCACGAGTCTGGCCGCAGCGCACCTGTCCCCGAGTCCGGCCGCAG[CG]CACCTGTCCACAAGTGTCCACCTCTAAGGCAGTGTTCTTCAACACGCACCACGCGCATCC	TGCGTGTTGAAGAACACTGCCTTAGAGGTGGACACTTGTGGACAGGTGCG								4:190711962-190712132									chr4:190474965-190475935	3						TRUE			OpenSea
cg13153466	0.00060889	0.00014107	1.587e-05	-+-+++++-+++++-++	0	14.991	16	0.5253	0.0283846	0.99539	chr11	123008499	-	TCGCAAACAAAGAAGTCAGTTGGGCGCCCCGAAGCTGCTGGCCTTCTGAGTGGCGGAAGG[CG]CCAGGCTCGGTGATTGAAACCACATGTGCTGGAGGTTTCAAGAGCAGCGACCCAGACACC	AAGTCAGTTGGGCGCCCCGAAGCTGCTGGCCTTCTGAGTGGCGGAAGGCG	ASAM	NM_024769	Body				TRUE	11:122513618-122513710									chr11:123008120-123008650	3						TRUE			OpenSea
cg07604043	-0.00017105	3.966e-05	1.613e-05	?-------------+-+	10.2	16.701	15	0.3371	0.028736	0.99539	chr2	223729372	+	TGAAAGAGATGCTGATCTGCAGGTAGGGGTGGGATGGGGAGCAGTGGGAGGTGAGGAAAA[CG]GAGACAGAAACTGTTTCCAATAGGTTTGATTTCAGCATGTTTAAATGCTGATGGGAAGGC	CGGAGACAGAAACTGTTTCCAATAGGTTTGATTTCAGCATGTTTAAATGC	ACSL3;ACSL3	NM_203372;NM_004457	5'UTR;5'UTR								ACSL3;ACSL3	ENST00000357430.3;ENST00000392066.3	5'UTR;5'UTR	ACSL3;ACSL3;ACSL3;ACSL3	ENST00000357430.3;ENST00000392066.3;ENST00000535678.1;ENST00000413316.1	5'UTR;5'UTR;5'UTR;5'UTR			chr2:223728950-223729444	6	chr2:223728784-223730692	6		TRUE		chr2:223725558-223726423	S_Shelf
cg15730879	-0.00021537	4.995e-05	1.621e-05	+-+------+-------	48.5	31.051	16	0.01325	0.0287653	0.911624	chr1	190068053	-	TATAGTGATCGGTGGACTCGGCGACTTCAGGCTTGCAGAGCCCCTGGCTGAGCATGTAGC[CG]GTGTTGCAGGTGCCGCAGCGGGTGCGGTTGTCTGGTGCGCATGTCAGGCAGGCAGAGGCG	CGGCTACATGCTCAGCCAGGGGCTCTGCAAGCCTGAAGTCGCCGAGTCCA	FAM5C	NM_199051	Body					1:188334625-188334804			FAM5C	ENST00000484105.1	3'UTR	FAM5C	ENST00000484105.1	3'UTR								TRUE			OpenSea
cg17858100	0.00041216	9.567e-05	1.645e-05	-+-++-++++?++++++	23.7	19.662	15	0.1853	0.0290772	0.987501	chr1	207224510	-	GAACTCTTTTAAAGTGACAACTGATTTTTCCCCCACCCTCAGAACGAAGATGTAAACCTC[CG]TATTCCTAAAGGACAACGGGTCTTGCTACCTATAGAGCGAGTGAGGTGCCCTCCGCGTGG	CGGAGGTTTACATCTTCGTTCTGAGGGTGGGGGAAAAATCAGTTGTCACT	YOD1	NM_018566	TSS200					1:205290501-205291191	1:207223188-207225061	Promoter_Associated	YOD1;PFKFB2	ENST00000315927.4;ENST00000411990.2	TSS200;5'UTR	YOD1;PFKFB2	ENST00000315927.4;ENST00000411990.2	TSS200;5'UTR	chr1:207223800-207224535	3						TRUE		chr1:207226281-207226842	N_Shore
cg15241263	-0.00048655	0.00011323	1.731e-05	?---++--------+-?	40.9	23.674	14	0.05014	0.0303601	0.949377	chr8	47323167	-	GTGGACAGGCGGCAGGGACTCGGGGTCACTGAGGCAGGCAGAGGAAATAATTGGCAAGAC[CG]CAGGGAATGCTGGCCGTCCCTCAATAAGACCTTTCCCATCCCGGAAGCCCCCCAGGGATG	CAGGGACTCGGGGTCACTGAGGCAGGCAGAGGAAATAATTGGCAAGACCG								8:47442230-47442398																TRUE			OpenSea
cg07959104	0.00060246	0.00014053	1.811e-05	++++-+-++++++++++	0	9.938	16	0.8699	0.0313129	0.998959	chr15	22833149	+	GGGAGAAGCTGCAGGGCCGGGAGGGTTCAGCAGGTAAGCAGTTCAGGGTTCCTGGAAAGG[CG]GGTCCCAATGCATTTGCTGACCGGGCACCTAACGGGCTGCTCTCAAAATCACTGACTGTC	CGGGTCCCAATGCATTTGCTGACCGGGCACCTAACGGGCTGCTCTCAAAA	TUBGCP5;TUBGCP5	NM_052903;NM_001102610	TSS1500;TSS1500					15:20384590-20385343	15:22832804-22834244	Promoter_Associated	TUBGCP5;TUBGCP5	ENST00000283645.4;ENST00000453949.2	TSS1500;TSS1500	TUBGCP5;TUBGCP5	ENST00000283645.4;ENST00000453949.2	TSS1500;TSS1500	chr15:22832905-22833215	3						TRUE		chr15:22833282-22833911	N_Shore
cg18107355	-0.00055775	0.00013011	1.813e-05	+++----+--+------	44	28.588	16	0.02687	0.0313129	0.926701	chr10	37940899	-	AGGGTCTTCGCGGCAGAACCTGGCCGTCCCAACAGCCTGCGGAGGTTTCGGGTTGGATCT[CG]CGTTCGCTCCACTGCTTGGCCTGCGCTTCAGCCTCTAGCGACCAAAGACACCCATGCCAC	GCAGAACCTGGCCGTCCCAACAGCCTGCGGAGGTTTCGGGTTGGATCTCG								10:37980429-37980988									chr10:37940745-37941035	3						TRUE		chr10:37940422-37940674	S_Shore
cg16399751	-0.00032469	7.576e-05	1.82e-05	--+------+------?	54.7	33.084	15	0.00457	0.0313142	0.863725	chr2	73608838	+	GTTATGAAATGGTCTTGTCATGTCTCGTTTCTTCAGTCACAGAAAGACCATGTGTGATGT[CG]GTGTTCTGTGAGATTATTTATGCTCAACAGGAGAATATTGAGGGATGATGGTGAATGCCA	CGGTGTTCTGTGAGATTATTTATGCTCAACAGGAGAATATTGAGGGATGA																								TRUE		chr2:73612655-73613661	N_Shelf
cg11813441	-0.00035218	8.228e-05	1.865e-05	-+-+-------------	10.5	17.879	16	0.331	0.0319669	0.99539	chr5	176543790	+	GGCGGGACTCAAAGCCCACGAGGAGGGCCGGCCCAGTTGTTCTCTGTCTCGTTTTCTAAG[CG]CTGCGGCAGGGCTGGTGGTGAATTCAGATAAACAGGCACAAAGGGCCAGTGGGGTCGCTA	CGCTGCGGCAGGGCTGGTGGTGAATTCAGATAAACAGGCACAAAGGGCCA							TRUE	5:176476354-176476799	5:176543565-176544350	Unclassified_Cell_type_specific							chr5:176543665-176543895	3						TRUE		chr5:176543900-176544228	N_Shore
cg26985203	0.00058256	0.00013614	1.876e-05	++-+++++++++--++-	42.8	27.99	16	0.03171	0.0320342	0.930795	chr11	43903042	+	GAATGGAGCAAGAAGGTGAGCAAGTCGTATCCTCTGCGGGGACTGTAGGTAATTGTGTTA[CG]CTTTTAGGGCCTCAATTGAGAGAACATGTCAAACGGGAGCTCCTGGGATTGGAGAATTGG	CGCTTTTAGGGCCTCAATTGAGAGAACATGTCAAACGGGAGCTCCTGGGA	ALKBH3	NM_139178	5'UTR			RDMR			11:43902004-43903295	Unclassified	ALKBH3;ALKBH3;RP11-613D13.5	ENST00000302708.4;ENST00000378840.4;ENST00000530450.1	5'UTR;5'UTR;TSS1500	ALKBH3;ALKBH3;ALKBH3;ALKBH3;ALKBH3;ALKBH3;ALKBH3;RP11-613D13.5;ALKBH3;ALKBH3	ENST00000532962.1;ENST00000527029.1;ENST00000302708.4;ENST00000378840.4;ENST00000534171.1;ENST00000524742.1;ENST00000530803.1;ENST00000530450.1;ENST00000529366.1;ENST00000533200.1	5'UTR;5'UTR;5'UTR;5'UTR;5'UTR;5'UTR;5'UTR;TSS1500;TSS1500;TSS1500					chr11:43901772-43903616	6		TRUE		chr11:43902254-43902528	S_Shore
cg02345961	0.00047756	0.00011179	1.937e-05	-+-+++++-+++++++?	0	11.625	15	0.7072	0.0327353	0.995728	chr18	34854574	+	GGCGCTTTGGAGGAGGCGGCATCGGCGCTCGCCCAGGGGAATGAGGTGTGAACCCCACCG[CG]GGCATTTTCCACCTGGGTAACCTCAGGCCAGTTCCTTAACATCCCTGGGCTTCCGCGTCC	CCAGGGATGTTAAGGAACTGGCCTGAGGTTACCCAGGTGGAAAATGCCCG	BRUNOL4;BRUNOL4;BRUNOL4;BRUNOL4	NM_001025088;NM_020180;NM_001025089;NM_001025087	Body;Body;Body;Body					18:33108257-33109440									chr18:34854005-34854675	3						TRUE		chr18:34854247-34855163	Island
cg24360137	-0.00025449	5.958e-05	1.941e-05	+-+---+--?-------	0	13.996	15	0.5258	0.0327353	0.99539	chr6	90598826	-	GAACAATCAACAGACTGAAAGAAATGCACCCAAACTTAAATCACTGTATGCATTCACCAA[CG]CAAAAGGAAAATTCTCATTTGTTTCACTTTTCATTTCCAAATATGATATACCAGGAGAGG	GACTGAAAGAAATGCACCCAAACTTAAATCACTGTATGCATTCACCAACG						CDMR																		TRUE		chr6:90596271-90596856	S_Shore
cg05373339	0.00058596	0.00013718	1.943e-05	?++++++++++?+++++	0	6.162	14	0.9622	0.0327353	0.99982	chr22	31364302	-	TCTTCATGTTCTTCCAGCCTTTTTTGGTTCCCCGAAATTTCCTGTCAGGAAATTTACCAA[CG]CGGAAATTTACCCACTTCTGTCAGAAAACTGATCAGCCATGTCTTCGCCACACGTGATGC	TCCAGCCTTTTTTGGTTCCCCGAAATTTCCTGTCAGGAAATTTACCAACG	TUG1;MORC2	NR_002323;NM_014941	TSS1500;TSS200								MORC2;MORC2	ENST00000215862.4;ENST00000397641.2	TSS200;TSS200	MORC2;MORC2;MTMR3	ENST00000215862.4;ENST00000397641.2;ENST00000464734.1	TSS200;TSS200;5'UTR			chr22:31364254-31366709	6	chr22:31360344-31378925	6		TRUE		chr22:31364564-31365575	N_Shore
cg13021301	0.00041536	9.725e-05	1.946e-05	++++++++++++-+++-	11.5	18.074	16	0.3196	0.0327353	0.99539	chr17	7836533	-	GGGCTCAACCAAGTGTCGTCTGAAGTGACCTCCCAGCTCTATGCTTCTTTGCGCCTCAGC[CG]GCAGGCGGAGGCCACGGCCCGAGCCCAGCTGTATTTACCCTCCACCTCCCCGCCTCATGA	GTGTCGTCTGAAGTGACCTCCCAGCTCTATGCTTCTTTGCGCCTCAGCCG	TRAPPC1;CNTROB;CNTROB;TRAPPC1;TRAPPC1;TRAPPC1	NM_021210;NM_001037144;NM_053051;NR_030697;NM_001166621;NR_030684	TSS1500;1stExon;1stExon;TSS1500;TSS1500;TSS1500					17:7775557-7777280	17:7834710-7836807	Promoter_Associated	TRAPPC1;CNTROB;TRAPPC1;CNTROB;CNTROB	ENST00000303731.4;ENST00000380262.3;ENST00000540486.1;ENST00000380255.3;ENST00000565740.1	TSS1500;1stExon;TSS1500;1stExon;1stExon	TRAPPC1;TRAPPC1;TRAPPC1;TRAPPC1;CNTROB;TRAPPC1;TRAPPC1;CNTROB;TRAPPC1;CNTROB;CNTROB;CNTROB;CNTROB	ENST00000573989.1;ENST00000575639.1;ENST00000303731.4;ENST00000571947.1;ENST00000380262.3;ENST00000571739.1;ENST00000540486.1;ENST00000380255.3;ENST00000572656.1;ENST00000575408.1;ENST00000571632.1;ENST00000565740.1;ENST00000571540.1	TSS1500;TSS1500;TSS1500;TSS1500;1stExon;TSS1500;TSS1500;1stExon;TSS1500;5'UTR;TSS1500;1stExon;1stExon	chr17:7836320-7836630	3						TRUE		chr17:7835171-7835569	S_Shore
cg10678190	-0.00065124	0.00015257	1.968e-05	-+--+------------	0	12.344	16	0.72	0.0329828	0.9959	chr16	34442373	+	TTGGTCTGCGAGAAATCAAACTTCGAACAGGACAAGCCCGAAGCCCGCTTCTCCGGGAGA[CG]GGGTGCCACAATTGCAAGGTAAAACTAGCAGACATAGTTGCACTGTCTCCCCAGGCGGGA	CGGGGTGCCACAATTGCAAGGTAAAACTAGCAGACATAGTTGCACTGTCT								16:34299090-34300336			RP11-488I20.8;RP11-488I20.8;RP11-488I20.8;RP11-488I20.8	ENST00000562572.1;ENST00000569557.2;ENST00000562572.1;ENST00000569557.2	1stExon;1stExon;5'UTR;5'UTR	RP11-488I20.8;RP11-488I20.8;RP11-488I20.8;RP11-488I20.8	ENST00000562572.1;ENST00000569557.2;ENST00000562572.1;ENST00000569557.2	1stExon;1stExon;5'UTR;5'UTR					chr16:34440995-34443109	3		TRUE		chr16:34441786-34442374	Island
cg13643506	-4.572e-05	1.071e-05	1.98e-05	+---------+-----?	0	8.185	15	0.9161	0.0330615	0.999659	chr20	18774783	+	CAGTGTTGTCGTCTCGTAGGCTTGAAAGGTAGGTGCCCGACATTAGGGACTGTCGCAGCC[CG]GGGAATTGTCCCCATCTGCTGGCTTACCTTGTGGGCGTGGATCCCCTCTAACTTTCCTAA	GAGGGGATCCACGCCCACAAGGTAAGCCAGCAGATGGGGACAATTCCCCG	HSPC072;LOC100270804;HSPC072	NR_026883;NR_026885;NR_026884	Body;Body;TSS200				TRUE	20:18722668-18722861	20:18774396-18775257	Promoter_Associated	RP5-1068E13.3	ENST00000412553.1	TSS200	RP5-1068E13.3;RP5-1068E13.3;RP5-1068E13.3	ENST00000455340.1;ENST00000454749.1;ENST00000412553.1	3'UTR;3'UTR;TSS200	chr20:18774600-18775035	3						TRUE			OpenSea
cg01091143	-0.00065111	0.00015272	2.012e-05	---------------+-	0	11.38	16	0.7854	0.0334723	0.997247	chr11	93822022	-	AGAGGCATGGGTCAGATCTATGAGGTCAGCAGCTGTGACAACAGGGACCCTTCTGAGCAG[CG]GTACGGGATGATAAGAACTTTTTACATCGCCGCTGAAGAAGTAGAATGGGATTATGCCCC	CGCTGCTCAGAAGGGTCCCTGTTGTCACAGCTGCTGACCTCATAGATCTG	HEPHL1	NM_001098672	Body																					TRUE		chr11:93822101-93822337	N_Shore
cg14413262	0.00041807	9.81e-05	2.028e-05	+++++++++-+++-+++	0	13.969	16	0.601	0.0334922	0.99539	chr1	8384046	-	GGCAAAATTAGCCCTGGAAATGGGCCGCAGGTCCTAAAATAGCCTGGTGTCCTTGGAGGC[CG]GAGAGGAGCTGAGAGGCTCTCACTTCCTCAGGACAGTCCTGACCGAGCCTCTGTTTGGGG	CGGCCTCCAAGGACACCAGGCTATTTTAGGACCTGCGGCCCATTTCCAGG	SLC45A1	NM_001080397	TSS1500								SLC45A1;SLC45A1	ENST00000471889.1;ENST00000289877.8	5'UTR;TSS1500	SLC45A1;SLC45A1	ENST00000471889.1;ENST00000289877.8	5'UTR;TSS1500			chr1:8383712-8384882	6				TRUE		chr1:8384387-8384719	N_Shore
cg23715104	-0.0005075	0.00011912	2.042e-05	--+----++--------	61.8	41.864	16	0.0004135	0.0336008	0.701881	chr7	135413099	-	GCTCCGCCCACTTCTCAAAGCCAATCAGCAAATTGAAAAGAATGAGTCAATTTCTCTCCC[CG]CGGCCGCTCTTGATTGGTCACAGCGGGGGCCTGCTGATTCCGCAGAACCTAGGCAGCCTG	TCTCAAAGCCAATCAGCAAATTGAAAAGAATGAGTCAATTTCTCTCCCCG	SLC13A4	NM_012450	TSS200				TRUE				SLC13A4;AC091736.10	ENST00000354042.4;ENST00000378428.3	TSS200;3'UTR	SLC13A4;SLC13A4;SLC13A4;FAM180A;AC091736.10;AC091736.10	ENST00000478310.1;ENST00000354042.4;ENST00000471405.1;ENST00000435869.1;ENST00000422620.1;ENST00000378428.3	TSS200;TSS200;TSS200;3'UTR;3'UTR;3'UTR	chr7:135412940-135413290	3						TRUE			OpenSea
cg22462835	-0.00041939	9.852e-05	2.072e-05	++?----+--------?	0	13.183	14	0.5121	0.0339136	0.99539	chr6	58779053	-	TTTGGTTGTGTGCACTCAAGTCACAGAGTGGAACCTTCCTTTGGATAGAGCAGTTTGAAA[CG]CTGTGGTTGTAGTATTTCCAAGCGGATATTAGAGCGCCTTGAAGCCTATGGTAGAAAAGG	CACTCAAGTCACAGAGTGGAACCTTCCTTTGGATAGAGCAGTTTGAAACG				low-CpG:58886715-58887219																				TRUE			OpenSea
cg25221532	9.296e-05	2.184e-05	2.076e-05	--+-+++++++?+++-+	28.5	20.98	15	0.1375	0.0339136	0.979835	chr18	33702801	+	ATACTGGGGGATCACAGAGTACACCCCATACACACGCCACTTTCTATCAGTAGGTATTCC[CG]AATGTCTGCCATCTGGTGGTCCGAGAGCTTGTCAGAGCAACATAGTTTTCTTTAACTACT	AAACTATGTTGCTCTGACAAGCTCTCGGACCACCAGATGGCAGACATTCG	SLC39A6;SLC39A6	NM_012319;NM_001099406	Body;Body				TRUE														chr18:33698153-33713615	6		TRUE			OpenSea
cg07786254	-0.00051149	0.00012024	2.102e-05	+--++----------+-	38.3	25.924	16	0.05511	0.0342148	0.952247	chr19	59085608	+	GATTGACAGTTTTCGAAGACCTAGAGAAAGATGACAGCACGAAGAGAGACAGGGAGAATC[CG]AGGTAAAACTGTTAGGAAAACTTAGGAGTCCAGATGCTGTCCAGTTATATGCTACCCTGT	ATAACTGGACAGCATCTGGACTCCTAAGTTTTCCTAACAGTTTTACCTCG	MZF1;MGC2752;LOC100131691;MZF1	NM_003422;NR_026052;NR_027334;NM_198055	TSS1500;TSS1500;Body;TSS1500								MZF1;AC016629.2	ENST00000215057.1;ENST00000493504.1	TSS1500;TSS1500	AC016629.2;MZF1;AC016629.2;AC016629.2;AC016629.2	ENST00000479047.1;ENST00000215057.1;ENST00000487264.1;ENST00000473164.1;ENST00000493504.1	5'UTR;TSS1500;TSS1500;TSS1500;TSS1500								TRUE		chr19:59086697-59087299	N_Shore
cg05711036	-0.00024672	5.807e-05	2.15e-05	-+-+-+---------??	0	5.939	14	0.968	0.0348707	0.999846	chr7	5527927	+	GGAGCCGGCCACAGGCAGCAGGTGAATGGAGGAGAGCAGCTCAGAGCAGGGGCTGGCATC[CG]GTGCCACGTCCAACCGACCCGCCTGTAGCGCCATGCAGAGAGGATTCTGAGGACCAGAAG	CGGTGCCACGTCCAACCGACCCGCCTGTAGCGCCATGCAGAGAGGATTCT	FBXL18	NM_024963	Body					7:5494070-5494897	7:5526311-5528087	Promoter_Associated							chr7:5527860-5528255	3						TRUE		chr7:5527926-5528180	Island
cg00561194	-0.00074325	0.00017497	2.158e-05	?-+-------+-+----	0	11.234	15	0.7358	0.0348754	0.996291	chr10	38069720	+	CCCCGGCCACCCTCCGACTCACAGGGACACCCCGCCCCCGCTCCCACTGCCCCCGAGCCG[CG]CGGGACCCTGGTCCTAGCCCAAACCTCCTCAGCTCGCCTGCTTGTCACACTCGGGCTGAA	GTGACAAGCAGGCGAGCTGAGGAGGTTTGGGCTAGGACCAGGGTCCCGCG								10:38109593-38109936			RP11-258F22.1	ENST00000432530.1	3'UTR	RP11-258F22.1	ENST00000432530.1	3'UTR	chr10:38069445-38069835	3						TRUE		chr10:38069586-38069946	Island
cg18493238	-0.00032393	7.636e-05	2.214e-05	----++-----------	29.8	22.791	16	0.1194	0.0355611	0.977838	chr10	37414261	+	CTTGGGCCAGAAGCCTCCAGGGCGCCTAAGTCAGGGGGTGGGTCCCTGGCTGCAGGAGGG[CG]GGAACCGACACTCAGTGCCACCCAAGAGGCTGCACCGTGCCCAGCATCAGGGTCCGGCTC	GATGCTGGGCACGGTGCAGCCTCTTGGGTGGCACTGAGTGTCGGTTCCCG	ANKRD30A	NM_052997	TSS1500					10:37454152-37454821			ANKRD30A	ENST00000361713.1	TSS1500	ANKRD30A	ENST00000361713.1	TSS1500							TRUE	TRUE		chr10:37414145-37414769	Island
cg08425203	0.00055589	0.00013105	2.217e-05	++++++-++-+++++++	0	6.822	16	0.9765	0.0355611	1	chr3	128764940	+	ACCCCAAGAGTACGTGCCCCTCAGAGACTGCAGCGGCTGCTGAGAGGAGCACATCCAGGG[CG]GCTACTGCCCCAAGGGGTCGCCACCTCTGGGACTGGCATCCGTTCAGGGGCCCTCGGCAA	CCTGAACGGATGCCAGTCCCAGAGGTGGCGACCCCTTGGGGCAGTAGCCG								3:130247231-130248745	3:128764378-128765613	Unclassified							chr3:128764485-128765275	3						TRUE		chr3:128764540-128766055	Island
cg21519781	0.00060001	0.00014147	2.224e-05	++++-+-+-++++++++	0	15.236	16	0.5074	0.0355611	0.99539	chr2	88849576	-	GCTCTTCTTCCTCCTGGGCCAGGTCTTTGAAACGACAATTCCTGCCGCGGCTCCTGGCTG[CG]CCCGAGCCAGATTCCCTGCCCCAGCCCCGAGAATCCAGACGGCATCCTCCTATCTTTCAT	CCTGGGCCAGGTCTTTGAAACGACAATTCCTGCCGCGGCTCCTGGCTGCG								2:88630418-88630782			AC104134.2	ENST00000413234.1	5'UTR	AC104134.2	ENST00000413234.1	5'UTR	chr2:88849085-88849875	3						TRUE		chr2:88849435-88849692	Island
cg27274989	0.00039694	9.363e-05	2.242e-05	++++++++++++-+++?	0	8.183	15	0.9162	0.0357226	0.999659	chr19	6135279	+	CTGAGATCGCACCATTGCACTCCAGCCTGGGTGACAGAGCAAGACTCCCGTCTCAAAAAA[CG]AAAGAAAAGAAAGAAACCACTCCCAGACTCCCTGCCTGGGCGGGATCCTTTGATCAAGCC	CGAAAGAAAAGAAAGAAACCACTCCCAGACTCCCTGCCTGGGCGGGATCC	ACSBG2	NM_030924	TSS1500								ACSBG2	ENST00000252669.5	TSS1500	ACSBG2	ENST00000252669.5	TSS1500	chr19:6135240-6135430	3						TRUE			OpenSea
cg09898978	-0.00062351	0.00014712	2.255e-05	----+-----+-----+	21.5	20.377	16	0.2037	0.0358037	0.98962	chr15	57998371	-	TGCTTGAGGCGGTGCTACAAATGAAGTCCTTCTCCAAATGCATTGAGCCCCAAGAAAAAT[CG]CTGATTCTGAGGAACCTTCCAACTTTAACAATTTCAGGACGTCCCTAAGCTGAGCTAGGA	TGCTACAAATGAAGTCCTTCTCCAAATGCATTGAGCCCCAAGAAAAATCG	GCOM1;GRINL1A;GRINL1A;GCOM1;GRINL1A	NM_001018090;NM_015532;NM_001018102;NM_001018091;NR_027390	Body;TSS1500;TSS1500;Body;TSS1500						15:57998225-57999893	Unclassified	POLR2M;POLR2M;POLR2M;GCOM1;POLR2M	ENST00000299638.3;ENST00000380557.4;ENST00000464308.1;ENST00000484300.1;ENST00000380563.2	TSS1500;TSS1500;TSS1500;5'UTR;5'UTR	POLR2M;POLR2M;POLR2M;POLR2M;POLR2M;POLR2M;POLR2M;GCOM1;GCOM1;GCOM1;GCOM1;GCOM1;GCOM1;POLR2M	ENST00000299638.3;ENST00000494490.1;ENST00000464277.1;ENST00000482852.1;ENST00000567643.1;ENST00000380557.4;ENST00000464308.1;ENST00000496101.1;ENST00000496627.1;ENST00000484300.1;ENST00000471563.1;ENST00000460962.1;ENST00000463717.1;ENST00000380563.2	TSS1500;TSS1500;TSS1500;TSS1500;TSS1500;TSS1500;TSS1500;3'UTR;3'UTR;5'UTR;3'UTR;3'UTR;3'UTR;5'UTR	chr15:57998200-57998575	3						TRUE		chr15:57998704-57999385	N_Shore
cg17050097	-0.00019365	4.571e-05	2.269e-05	--------+--------	0	15.096	16	0.5176	0.0359	0.99539	chr17	60783168	+	CAGGGCTCAGCCTCATCCTGACGAGAGCTGCAGCCATAACCTGGGTCACCTTTGCTGTCT[CG]GGCTTCTAAATTTGGCAGCGAGAACAGACTCGCTTCCTTTGAGCAATTGATCTGAATAGC	CGGGCTTCTAAATTTGGCAGCGAGAACAGACTCGCTTCCTTTGAGCAATT	MARCH10;MARCH10	NM_001100875;NM_152598	Body;Body			RDMR	TRUE										chr17:60782920-60783955	3						TRUE		chr17:60781141-60781934	S_Shore
cg00032609	-0.00044333	0.0001047	2.295e-05	+--+-------------	28.8	22.469	16	0.1287	0.0361849	0.978481	chr20	57606607	-	ATCCAGTCAACTAACAAGGTGTGTCACCTAGAGCAAGGTACTTCTGCTCACTCAGGTGCA[CG]GGTAAAAAAAAATCGGATGTGACAGCTAGACCAATGGTTTGCGGTTCCACTATGAGACAC	AACAAGGTGTGTCACCTAGAGCAAGGTACTTCTGCTCACTCAGGTGCACG	ATP5E;ATP5E	NM_001001977;NM_006886	Body;Body														chr20:57606380-57606750	3						TRUE		chr20:57607045-57607782	N_Shore
cg15829826	-0.0002582	6.099e-05	2.303e-05	------+-----+----	0	11.281	16	0.7918	0.0361849	0.997247	chr11	65153860	+	CAGGCAGGGAACTAGCCCGAAGACCCAGCGTGGGCAGGCCAACGCCCCTAGCCTGATTCT[CG]AATCTTCGCCAAACCCTCTTACAGGCCAACAGTCGGGGCCTTTGTGAAGGGAAACTCGCT	TTCACAAAGGCCCCGACTGTTGGCCTGTAAGAGGGTTTGGCGAAGATTCG	FRMD8	NM_031904	TSS200					11:64910324-64911147	11:65153678-65154647	Promoter_Associated	FRMD8;FRMD8;FRMD8;FRMD8	ENST00000317568.5;ENST00000531296.1;ENST00000355991.5;ENST00000416776.2	TSS1500;TSS1500;TSS1500;TSS1500	FRMD8;FRMD8;FRMD8;FRMD8;FRMD8;FRMD8;FRMD8	ENST00000317568.5;ENST00000531296.1;ENST00000528854.1;ENST00000533782.1;ENST00000416776.2;ENST00000526201.1;ENST00000525156.1	TSS1500;TSS1500;TSS1500;TSS1500;TSS1500;TSS1500;TSS1500	chr11:65153685-65154175	3						TRUE		chr11:65153726-65154606	Island
cg00026346	0.00019806	4.68e-05	2.318e-05	++-++?+-+?--++++?	22.4	16.763	13	0.2104	0.0362946	0.98962	chr15	42267275	-	ATAATGACTCGTGAATTTCAGATCAGTTTTAGGTTCACAGCAAAATGGAGCATAAAGTAC[CG]AGAGTTCCCATATACCCCCACCCTCCCCGACACACAGCCTCCCCCACTATCAACATCCTG	CGGTACTTTATGCTCCATTTTGCTGTGAACCTAAAACTGATCTGAAATTC											CTD-2382E5.1	ENST00000499478.2	5'UTR	CTD-2382E5.1	ENST00000499478.2	5'UTR								TRUE		chr15:42264156-42264861	S_Shelf
cg07890457	-0.00022185	5.246e-05	2.346e-05	?---+----------+-	0	13.915	15	0.532	0.0366063	0.99539	chr19	42348822	-	GGGCCAGGCGGGCCGTTCCTGGGGGGCGGGGCCAGCCTCGGTCCAATAAGGGGTACTCGA[CG]CCCCATTGGCCACCTGCCTCGAAAGGGGGAAGACAGTCTGGGCGGGCAGGACGTGCGGAG	CCGTTCCTGGGGGGCGGGGCCAGCCTCGGTCCAATAAGGGGTACTCGACG	LYPD4;DMRTC2	NM_173506;NM_001040283	TSS1500;TSS1500					19:47040165-47041165			DMRTC2;LYPD4	ENST00000269945.2;ENST00000330743.3	TSS1500;TSS200	DMRTC2;LYPD4	ENST00000269945.2;ENST00000330743.3	TSS1500;TSS200	chr19:42348665-42349195	3						TRUE		chr19:42348675-42348920	Island
cg14121987	-0.0003791	8.968e-05	2.365e-05	---++------+-----	15.3	18.893	16	0.2742	0.036776	0.995294	chr5	37952644	-	CGCTTTCTGCAGCTCGTGTCACATTCCAAGGACACTCAGCTCCGCACATGCACAGAGGGC[CG]CGTCTGTCCCGGGGGCGTGTTACCTAAAACCAGGCGCTGACCTCCAGGTCAGGAACTCTT	CGGCCCTCTGTGCATGTGCGGAGCTGAGTGTCCTTGGAATGTGACACGAG								5:37988141-37988497			CTD-2130F23.1	ENST00000506429.1	TSS1500	CTD-2130F23.1	ENST00000506429.1	TSS1500								TRUE			OpenSea
cg21952052	-0.00059244	0.0001404	2.448e-05	--++-------------	0	15.106	16	0.5169	0.0378461	0.99539	chr1	37231474	-	TGAGGAAGGCTGGTGCCCCTGCACACCCAGTAGAAGGCTTGTGTGTTTGGGAATGGGAAA[CG]GGGTGAGGCAAAGAGAAAGCAGGGGCAGGAGGCTGGGCTTCCTTAGCATCCAGTCCATCT	GTGCCCCTGCACACCCAGTAGAAGGCTTGTGTGTTTGGGAATGGGAAACG							TRUE										chr1:37231325-37232175	3						TRUE			OpenSea
cg06251978	-0.00056624	0.00013425	2.467e-05	+++-+-----------?	28.2	20.878	15	0.1408	0.0378461	0.979835	chr1	159507078	-	ATTCTCTGACCTTGGTTTCCATGAAACCACACTGTTTTTCTCTCTTCCCAGCACTCATTT[CG]TTACCTTCCATGAATCTGCTCATTCTCCCTCTACCATAATTACGTATGCTCTTCTCTGGT	TGGTTTCCATGAAACCACACTGTTTTTCTCTCTTCCCAGCACTCATTTCG	OR10J5	NM_001004469	TSS1500								OR10J5	ENST00000334857.2	TSS1500	OR10J5	ENST00000334857.2	TSS1500								TRUE			OpenSea
cg13717553	0.00042818	0.00010153	2.473e-05	++++-++--++++++++	8.1	17.401	16	0.3601	0.0378461	0.99539	chr19	51067014	+	GCCCACCCCAGCCATCAGCCAGCTGAGAAGGACAGGCTGCAACATGGTGCCTTCACGCAA[CG]CTGACTTTCCAACACTGTGAGGGGCTGGCAGTTTCACAGCAGATCCTGGTCCTGGAGAAT	CGCTGACTTTCCAACACTGTGAGGGGCTGGCAGTTTCACAGCAGATCCTG	LRRC4B	NM_001080457	5'UTR				TRUE				LRRC4B	ENST00000389201.3	5'UTR	LRRC4B	ENST00000389201.3	5'UTR			chr19:51066287-51073727	6				TRUE		chr19:51069359-51069600	N_Shelf
cg24083646	0.00034198	8.11e-05	2.475e-05	+++++++-+++++++++	0	11.491	16	0.7782	0.0378461	0.997192	chr19	30334681	+	GCGTACCAGGCCAGGCCGGCCCTGAGGGGCAGGGGCAGGACGCCAGGAGCTGACCCCCAG[CG]TCCCCGACTGCCAGTGCCCCTGTCATGCAGGCCGAGGCCAAAGCACGAAGGGGCCTCGCT	TCGTGCTTTGGCCTCGGCCTGCATGACAGGGGCACTGGCAGTCGGGGACG								19:35026167-35026593									chr19:30333820-30335015	3						TRUE		chr19:30334440-30334688	Island
cg12291059	0.00048574	0.0001152	2.479e-05	+++-+++++-+++++++	0	15.701	16	0.474	0.0378461	0.99539	chr18	19997924	+	CGCCAAGGCTGCTCTGGCGGTTGCTGCAGTAACCTCGGCCACAACAAACGCTGGAGAAGA[CG]CAGCATTCCGTTTGGAACCTGAATCCCTAACGGGCAACCGGAGCGTACCACTGCGGAGCC	CGCAGCATTCCGTTTGGAACCTGAATCCCTAACGGGCAACCGGAGCGTAC	CTAGE1	NM_172241	TSS200					18:18251857-18251990			CTAGE1	ENST00000391403.2	TSS200	CTAGE1	ENST00000391403.2	TSS200	chr18:19997785-19998055	3						TRUE			OpenSea
cg08588180	-3.544e-05	8.41e-06	2.484e-05	++-------++------	0	12.138	16	0.7344	0.0378461	0.996273	chr6	25138905	-	TACTTAATGAATCACCCCTCCCACTGCACTCAATTTGATTAATTTACAAAAAGCTCCAGC[CG]CAAACCAAGCATTTGAATCTTTTTTTTCTTTTAAGGAAACTAGCCGTTACACTTCTCAAA	CGGCTGGAGCTTTTTGTAAATTAATCAAATTGAGTGCAGTGGGAGGGGTG	CMAH;CMAH	NR_002174;NR_027626	TSS1500;TSS1500						6:25137919-25139570	Promoter_Associated	CMAHP;RP3-425P12.4;CMAHP;CMAHP;CMAHP	ENST00000436589.2;ENST00000509438.2;ENST00000377989.3;ENST00000424282.2;ENST00000377993.1	TSS1500;TSS1500;TSS200;5'UTR;5'UTR	CMAHP;RP3-425P12.4;CMAHP;CMAHP;CMAHP;CMAHP;CMAHP;CMAHP	ENST00000436589.2;ENST00000509438.2;ENST00000462823.1;ENST00000399346.2;ENST00000377989.3;ENST00000458373.1;ENST00000424282.2;ENST00000377993.1	TSS1500;TSS1500;TSS1500;TSS200;TSS200;5'UTR;5'UTR;5'UTR	chr6:25138245-25139795	3						TRUE		chr6:25139920-25140246	N_Shore
cg16639692	-0.00044396	0.00010542	2.537e-05	?------+-+-------	5.4	15.853	15	0.3919	0.0385239	0.99539	chr5	43037666	+	CGAAACGGGGTCACCCAGCACCTCAGCGTCCTGGGCTCTAGCAAGCCTCACAGAAGCAAC[CG]GCAGTGCTAACACCGAGGAGCACCTAGAGCGGCAAAACTAGCAGTAATGCCATCGACGAA	CGGCAGTGCTAACACCGAGGAGCACCTAGAGCGGCAAAACTAGCAGTAAT						CDMR		5:43073060-43073455	5:43036507-43037801	Promoter_Associated_Cell_type_specific				CTD-2201E18.3	ENST00000503152.1	3'UTR	chr5:43037045-43037810	3						TRUE		chr5:43037259-43037520	S_Shore
cg00466136	0.00057283	0.00013622	2.609e-05	++++++++-+-+++++-	25.9	21.583	16	0.1572	0.0393173	0.981897	chr11	131561778	+	GCGTCTTTCGTGTGTCATGTTACTCATTACTCATAACACGAACAAAACAAGACTGCTGGG[CG]AGGTAAATATCGTTAGCTTTTCTAAATGAAGAAGTTGAACACTATGGCATCTGATCGAGA	GCCATAGTGTTCAACTTCTTCATTTAGAAAAGCTAACGATATTTACCTCG	NTM	NM_001048209	Body						11:131561474-131562338	Unclassified							chr11:131561100-131561815	3						TRUE		chr11:131560356-131560559	S_Shore
cg15007959	0.00086248	0.00020517	2.624e-05	++++++++-+-+++++-	0	13.408	16	0.6427	0.0393173	0.99539	chr19	50931432	+	TGGGTGGAGCCAGGCGCCGGCGTCTTCCAGTTCTCCTCCAAGCACAAGGAACTCCTGGCG[CG]CCGCTGGGGCCAGCAGAAGGGGAACCGCAAGCGCATGACCTACCAGAAGCTGGCGCGCGC	CGCCGCTGGGGCCAGCAGAAGGGGAACCGCAAGCGCATGACCTACCAGAA	SPIB	NM_003121	Body					19:55622820-55623398	19:50931143-50931613	Unclassified							chr19:50931185-50931675	3						TRUE		chr19:50931270-50931638	Island
cg17865555	0.00075012	0.00017844	2.624e-05	-++++++++---+++++	33.8	24.164	16	0.08597	0.0393173	0.968351	chr19	49133647	-	TGCGCGTCCTCCGTCCCCAATCTAAAAAGCAATTGAAAAGGTCTATGCAATAAAGGCAGT[CG]CTTCATTCCTCTCAGACCTTCTGCCCTTCCTCCATCCGACAGCCCGCGGGAGGACTCAGA	GTCCCCAATCTAAAAAGCAATTGAAAAGGTCTATGCAATAAAGGCAGTCG	SPHK2	NM_020126	3'UTR			RDMR		19:53824332-53825752	19:49133377-49134426	Gene_Associated	SPHK2	ENST00000245222.3	3'UTR	SPHK2	ENST00000245222.3	3'UTR	chr19:49133600-49133955	3						TRUE		chr19:49132603-49134291	Island
cg19895324	0.00037409	8.899e-05	2.624e-05	+++--+-+++++-+++-	46.7	29.995	16	0.01803	0.0393173	0.920801	chr10	133318072	+	CATCCTGTGTATTTGTACGCGGATGCAGAGGAGAACGCCAGGATTGCTTGAGACAGGACG[CG]TGGAGACCCCGCTAGCACGGCGCCCTTCCTGCTGGCCGCTGGGTCACAGCACTGGTGACG	TGTGACCCAGCGGCCAGCAGGAAGGGCGCCGTGCTAGCGGGGTCTCCACG								10:133208019-133208314									chr10:133317945-133318295	3						TRUE		chr10:133318028-133318324	Island
cg11521797	-0.00049225	0.00011712	2.634e-05	--+------++------	7.6	17.322	16	0.3651	0.0393368	0.99539	chr20	25125784	+	GGGTGGAACAAACACGAATGAACATAAAATCAAAGGGAGAGAAAATCTGATTATCATCCA[CG]TGGAGAGCAACACTTACTCCAAAAGGAGATAGAGGAATCGATTCTGCAACCCAAAGAGCT	CGTGGAGAGCAACACTTACTCCAAAAGGAGATAGAGGAATCGATTCTGCA	LOC284798;LOC284798;LOC284798	NR_027092;NR_027091;NR_027093	Body;Body;Body								RP4-738P15.1;RP4-738P15.1;RP4-738P15.1;RP4-738P15.1	ENST00000454676.1;ENST00000438287.1;ENST00000426854.1;ENST00000440357.1	3'UTR;3'UTR;3'UTR;3'UTR	RP4-738P15.1;RP4-738P15.1;RP4-738P15.1;RP4-738P15.1	ENST00000454676.1;ENST00000438287.1;ENST00000426854.1;ENST00000440357.1	3'UTR;3'UTR;3'UTR;3'UTR								TRUE		chr20:25128764-25129610	N_Shelf
cg24731731	0.00064766	0.00015417	2.658e-05	-+++-++++++++++++	0	9.542	16	0.8894	0.0395647	0.999406	chr11	61545348	+	CGGGCATCGAGGCCACCGCGCCAGAGACAGGTAGGGACCGGGCTGGTGCGGACTGGGGTC[CG]GAAACCCAGAAACCTCGGGCCTCAGTGACCTTGCCCCCTGTCACCTGGAAATCCTACTCC	CCAGGTGACAGGGGGCAAGGTCACTGAGGCCCGAGGTTTCTGGGTTTCCG	C11orf9;C11orf9	NM_013279;NM_001127392	Body;Body				TRUE	11:61301344-61302076			RP11-467L20.9	ENST00000535042.1	3'UTR	C11orf9;RP11-467L20.9	ENST00000536352.1;ENST00000535042.1	TSS1500;3'UTR	chr11:61544305-61545455	3						TRUE		chr11:61544727-61545563	Island
cg13077138	-0.00049386	0.00011763	2.69e-05	---+-----+-------	0	13.397	16	0.6436	0.0399097	0.99539	chr15	24921183	+	CGGGCTCACTCTGTACCCACCCCGCGCCCTTTCCGCGGCCTGTTCCGCCGGAACGCCCGT[CG]CAGGCCTTCAGCAGCCAGCATCTTCGTCGCCCCTAAGAGGCCGTGTCCTCTCCCTCGGGC	CGCAGGCCTTCAGCAGCCAGCATCTTCGTCGCCCCTAAGAGGCCGTGTCC	C15orf2	NM_018958	1stExon					15:22471720-22472699			C15orf2	ENST00000329468.2	1stExon	C15orf2	ENST00000329468.2	1stExon	chr15:24920925-24921395	3						TRUE		chr15:24920613-24921252	Island
cg14818701	-0.0004687	0.00011178	2.752e-05	?+?-----+-----+-?	41.8	22.337	13	0.05035	0.0406961	0.949377	chr8	19540453	-	GACCGCTGTCAAGCAACCCCATGACCATATATGAAATCCCAATTACCTGTACTTATCCAT[CG]CTAGTTCACTTCGCTGCAGTCCTTCGTAAACCAAAGAGCAGGTAGAACGAGTTCACCCTG	GCAACCCCATGACCATATATGAAATCCCAATTACCTGTACTTATCCATCG	CSGALNACT1;CSGALNACT1	NM_018371;NR_024040	TSS1500;TSS200								CSGALNACT1;CSGALNACT1;RP11-1105O14.1;CSGALNACT1	ENST00000311540.4;ENST00000332246.6;ENST00000519803.1;ENST00000544602.1	TSS200;TSS1500;5'UTR;5'UTR	CSGALNACT1;CSGALNACT1;CSGALNACT1;RP11-1105O14.1;CSGALNACT1;CSGALNACT1;CSGALNACT1;CSGALNACT1;CSGALNACT1;CSGALNACT1	ENST00000397998.3;ENST00000332246.6;ENST00000523227.1;ENST00000519803.1;ENST00000524213.1;ENST00000544602.1;ENST00000523262.1;ENST00000517494.1;ENST00000523227.1;ENST00000522573.1	TSS200;TSS1500;1stExon;5'UTR;5'UTR;5'UTR;5'UTR;5'UTR;3'UTR;3'UTR					chr8:19539604-19540975	6		TRUE			OpenSea
cg25982965	-0.00021072	5.034e-05	2.835e-05	-------++--------	0	10.406	16	0.8446	0.041787	0.998278	chr6	44253910	-	GATCGCCCAGTTGGTAGTGGTCAACGGTGGGCTCCTCCATCTCTCCCTCGCTGCCTGAGT[CG]GACTGGTCGCCCGGCCGGAGCTGGGCCGGGAGCTGCACCGGCGGAAGGAACTGATCGACG	GGTAGTGGTCAACGGTGGGCTCCTCCATCTCTCCCTCGCTGCCTGAGTCG	TCTE1	NM_182539	Body					6:44361876-44362081			TCTE1	ENST00000371504.1	1stExon	TCTE1	ENST00000371504.1	1stExon					chr6:44252228-44254470	6		TRUE		chr6:44253897-44254150	Island
cg00305229	0.00048231	0.00011536	2.905e-05	+++-+-+-+++++++++	0	11.833	16	0.7554	0.0422776	0.996513	chr1	46943714	+	TCTCCCTCCCAGCCCCCAAAGAATCCCCCTCTCTCATCTACAGGCAGCGTCCTCGCTCCA[CG]GAACTCTCATACCTACACCAGCTCTGGAAGGGAGCAAGCCCAGGGCGTTCCCTATAGACC	CGGAACTCTCATACCTACACCAGCTCTGGAAGGGAGCAAGCCCAGGGCGT									1:46942722-46944085	Unclassified	LINC00505	ENST00000455247.1	5'UTR	LINC00505	ENST00000455247.1	5'UTR			chr1:46942075-46944045	6	chr1:46942393-46944046	6		TRUE		chr1:46940236-46940437	S_Shelf
cg01823925	-0.0002549	6.097e-05	2.908e-05	?-+-----++------?	0	12.285	14	0.5835	0.0422776	0.99539	chr5	156967901	-	ACCTCTGTCACTGGCACCCACAGGCCTTCATTCTGGCCTCTGAATCTACATAAAACAATC[CG]CTTTCATTTTCCACCTAATCACCCTTTCTGAAGCAGCAATATCAGCATCATCTAGAAACT	GGCACCCACAGGCCTTCATTCTGGCCTCTGAATCTACATAAAACAATCCG	ADAM19	NM_033274	Body				TRUE		5:156967873-156968185	Unclassified	ADAM19	ENST00000430702.2	5'UTR	ADAM19	ENST00000430702.2	5'UTR	chr5:156967860-156968410	3						TRUE			OpenSea
cg17082225	-0.00055182	0.00013201	2.912e-05	-++------------+-	0	13.861	16	0.6091	0.0422776	0.99539	chr7	56673049	+	GCTGGGTAAGTCTCCTCCCTTCCTGGAAAGGATAGCGCCCCGCTGAGCAGTGGGATCCGC[CG]CCAAGCCCCGGCCTCACAGTTGGCCAGGTAGTGGGTCACATCCTCAATGCGTTCTTGGCT	ATTGAGGATGTGACCCACTACCTGGCCAACTGTGAGGCCGGGGCTTGGCG								7:56640431-56640763																TRUE			OpenSea
cg11089364	-0.00018165	4.352e-05	2.991e-05	+-?-----+--???-+?	0	9.946	11	0.5352	0.0430385	0.99539	chr15	25480987	-	CAATATTTTGCATGGATCTCATCACGTGTCCATGGAGGTGGGGGCAAGCGTGAGCTGGCA[CG]CACCCCATTCTCCCCATGGAGGGTGGTCACATGTACTCCACCTGTGTCCCTAGATGGTGA	TGGATCTCATCACGTGTCCATGGAGGTGGGGGCAAGCGTGAGCTGGCACG	SNORD115-29;SNORD115-11;SNORD115-43;SNORD115-36	NR_003344;NR_003303;NR_003358;NR_003351	TSS1500;TSS1500;TSS1500;TSS1500								SNORD115-36	ENST00000365629.1	TSS1500	SNORD115-36;SNHG14	ENST00000365629.1;ENST00000453082.1	TSS1500;5'UTR			chr15:25480311-25481199	5				TRUE			OpenSea
cg20090561	-0.00019831	4.751e-05	2.993e-05	--++--++---------	0	12.174	16	0.7319	0.0430385	0.996255	chr3	185704268	+	TGGCTAACGGGGGGCAAGACAGGGGTCACGGGGCTGAGTGTGGAAGCCCTGCGTGGAAAT[CG]AGAGAGCCCTCAGGAGGTCTTGGGGGATCAAACCCAAAGGTTTCCAAGAGCCGGGCTGGT	CGAGAGAGCCCTCAGGAGGTCTTGGGGGATCAAACCCAAAGGTTTCCAAG								3:187186813-187187016											chr3:185703969-185704331	3	chr3:185703790-185704708	3		TRUE			OpenSea
cg19437757	0.00022846	5.474e-05	2.996e-05	+++--++++-+-+++++	47.7	30.588	16	0.01518	0.0430385	0.919184	chr7	157697057	-	GGTTCCTTCACAGGAGGAGTCAGGGGCTCCGCAGGCCGCTTCTCAGAGCCCATATGCTCC[CG]GTGTCACTGCTCCCCTCCCGTGGCCCTGCACAGGGTCTGCTGAGTGATGCCCTCCAGCAC	CGGGAGCATATGGGCTCTGAGAAGCGGCCTGCGGAGCCCCTGACTCCTCC	PTPRN2;PTPRN2;PTPRN2	NM_002847;NM_130842;NM_130843	Body;Body;Body																chr7:157696398-157698152	6				TRUE		chr7:157695025-157695358	S_Shore
cg17754473	-0.00031176	7.477e-05	3.049e-05	-----++-----+----	3	16.494	16	0.4191	0.0436613	0.99539	chr4	798611	-	GGGCTCGGGAAGTGCCTGCAGAGTCCCAGAGACGGCTCTGGCGGTCGTCAGCCTGGAGGC[CG]GCAAGCGTGGGGAGCGACGTGCTCAGCCTCCACGGGAAAGGTGGGCGGCGGCAGCCATTT	CGGCCTCCAGGCTGACGACCGCCAGAGCCGTCTCTGGGACTCTGCAGGCA	CPLX1	NM_006651	Body					4:788539-788984						CPLX1;CPLX1	ENST00000504062.1;ENST00000504062.1	1stExon;5'UTR			chr4:798477-799013	5	chr4:798447-798916	6		TRUE		chr4:798538-798984	Island
cg06617490	0.00062337	0.00014961	3.091e-05	++?+++++-++???++?	0	7.774	11	0.7334	0.0441231	0.996273	chr8	144158344	+	TCACGCCAAGATCCCCTTCACTGGAAAAATTCCACAGTGTGTTTCCGTCCGTGCCTACAC[CG]GGGTTGGCGCACATACCCACACAGCAGCTTGCTGGCACCCAGCTCTCTGACAGTGAATAC	CGGGGTTGGCGCACATACCCACACAGCAGCTTGCTGGCACCCAGCTCTCT									8:144158295-144158439	Unclassified_Cell_type_specific							chr8:144158105-144158470	3						TRUE		chr8:144153650-144155395	S_Shelf
cg23953110	9.609e-05	2.307e-05	3.101e-05	+++++-++++-+++--?	41.7	25.718	15	0.04109	0.0441266	0.938882	chr4	3726836	+	GGCGGGGAGAGCTTGAGGTATTTGCCTGGGGACGTACGGGAGCAGGAGGTGGGACCCGGA[CG]TCCTGGCTCAGCGCAGCCTTTTCCAGTACCCGGGACCACGGGCCAGCCTGTGTCCCCCGG	GGCTGGCCCGTGGTCCCGGGTACTGGAAAAGGCTGCGCTGAGCCAGGACG							TRUE	4:3696416-3696723									chr4:3726385-3727075	3						TRUE			OpenSea
cg25372290	-0.00032967	7.921e-05	3.155e-05	--+-----+------+-	20.6	20.158	16	0.2132	0.0447543	0.98962	chr11	45719244	+	AGAGGTTTTGCCCAGGCAGGGCCTAAAATGGATGGGTCACAGGGCATATTAACAAATCCA[CG]TTTAACAGAAGGTGGCCAAGAGAAGGTACCTCATGCAAAAGTCAAAGAGGCGGTCTCCTT	TCTTTGACTTTTGCATGAGGTACCTTCTCTTGGCCACCTTCTGTTAAACG																								TRUE			OpenSea
cg06357843	-0.0006095	0.00014648	3.167e-05	---+--++----+----	0	14.774	16	0.5413	0.0447842	0.99539	chr22	50616150	+	AAGAGCAACTTCATCTTCGACAAGCTGCACAAGGTGGGCATCAAGACGCGCCGGCAGTGG[CG]CCGCTCGCAGTTCTGCGACATCAACATCCTGGCCATGTTCTGCAACGAGAACCGCGACCA	CGCCGCTCGCAGTTCTGCGACATCAACATCCTGGCCATGTTCTGCAACGA	PANX2;PANX2;PANX2	NM_052839;NR_027691;NM_001160300	Body;Body;Body					22:48957406-48960193						PANX2	ENST00000402472.2	3'UTR	chr22:50615725-50616255	3						TRUE		chr22:50615278-50617900	Island
cg10282920	-3.555e-05	8.55e-06	3.181e-05	---------------?-	0	13.233	15	0.5843	0.0448025	0.99539	chr2	95831790	+	AGAGCGTGTGTCGCGACGTCTCGGTGCGGACGGAAAGTTGTGCATCCACCCCCGTGTGTG[CG]TGTGTCCCGTGGGGTCTGGGCACCCATTGTATGTCGGTCCCGGACTTTAAGGTTGGAGGT	AAAGTCCGGGACCGACATACAATGGGTGCCCAGACCCCACGGGACACACG	ZNF2;ZNF2	NM_001017396;NM_021088	5'UTR;5'UTR					2:95194843-95195692	2:95830826-95832301	Promoter_Associated	ZNF2;ZNF2;ZNF2;ZNF2;ZNF2	ENST00000398107.2;ENST00000340539.5;ENST00000425369.1;ENST00000295210.6;ENST00000453539.2	5'UTR;5'UTR;5'UTR;5'UTR;5'UTR	ZNF2;ZNF2;ZNF2;ZNF514;ZNF2;ZNF2	ENST00000398107.2;ENST00000340539.5;ENST00000425369.1;ENST00000447814.1;ENST00000295210.6;ENST00000453539.2	5'UTR;5'UTR;5'UTR;TSS1500;5'UTR;5'UTR	chr2:95831665-95832075	3						TRUE		chr2:95831157-95831833	Island
cg16124434	-0.00037664	9.056e-05	3.196e-05	+-+-+------?+---+	54.1	32.649	15	0.005248	0.0448025	0.87213	chr15	68725002	-	ACCCTGCGGCTTGAATTGTAGAGGCTAGTGTTTCTTCTGACCCTGGAATACATGCAGATT[CG]CCTCCACTGCCACTCCCTGAGCCTCCACACCTGAGGCATTCCAAAGCACCCAGGGACACC	GAATTGTAGAGGCTAGTGTTTCTTCTGACCCTGGAATACATGCAGATTCG	ITGA11	NM_001004439	TSS1500								ITGA11;ITGA11;ITGA11	ENST00000315757.7;ENST00000423218.2;ENST00000537153.1	TSS1500;TSS1500;TSS1500	ITGA11;ITGA11;ITGA11	ENST00000315757.7;ENST00000423218.2;ENST00000537153.1	TSS1500;TSS1500;TSS1500			chr15:68723115-68725317	6				TRUE		chr15:68723367-68724691	S_Shore
cg14264125	-0.00032788	7.884e-05	3.198e-05	+------+---------	14.6	18.729	16	0.283	0.0448025	0.99539	chr7	158512597	+	AGATATTGTTCAAAAAGGAAGCTCCGCAGGTGTGACCGCGGCAAAGCTGGGAGTCGACCG[CG]TTCTCCAGCGTGCTGTTGCAAACAGACAAGGGCAAGATTCCTGCCGAGAGAATTATGTGC	CTCGGCAGGAATCTTGCCCTTGTCTGTTTGCAACAGCACGCTGGAGAACG								7:158205322-158205433																TRUE			OpenSea
cg16338365	-0.0009121	0.00021938	3.216e-05	--+------+-------	0.2	16.034	16	0.4506	0.0449156	0.99539	chr6	167559913	+	CACTGCGCTGCTCCCAGCGCAGAGGGGCCGTGTTCCGGGAACACGTTTCCTGCTCTAAAA[CG]TCCGGTGTGTTCCGGCCCAAGTGCCTGCTCAGGTTTAAAGGGGGTTTCTTTTGCTAGTAC	CGTCCGGTGTGTTCCGGCCCAAGTGCCTGCTCAGGTTTAAAGGGGGTTTC								6:167479825-167479918						TCP10L2;TCP10L2	ENST00000539001.1;ENST00000539001.1	1stExon;5'UTR	chr6:167559705-167559955	3						TRUE			OpenSea
cg06531573	-0.00096617	0.00023245	3.233e-05	---------+-+-+--+	0.8	16.136	16	0.4435	0.0450141	0.99539	chr16	857576	+	ACCCGGGCGCGAGCCCCGCGTGCAGGCGCCGGGCCTGGGCCCCTGTGGCCGTCCCGCCAG[CG]GCCGTCTTCTGTCCCTGCATTTAGAGAAGGGGGATGGCAAAGGGACCCGCCAGCGGATCC	CGGCCGTCTTCTGTCCCTGCATTTAGAGAAGGGGGATGGCAAAGGGACCC	PRR25	NM_001013638	Body			DMR		16:797343-798706	16:857066-858592	Promoter_Associated							chr16:857080-857655	3						TRUE		chr16:857341-858025	Island
cg26309311	0.00029382	7.072e-05	3.255e-05	++++++++--+++++++	0	12.265	16	0.7255	0.0451124	0.995992	chr19	48896065	+	CCTGCTCCAGAGTTTCTGCCCTGCCCACACACACACACCCTCTTCCACCCTCAGAGGCCC[CG]GTGTCCTGCCCCACGCTCTACCCCAGAGCCCCACGGGTGGCTTTATAAAAGTGCCGGGCC	TTATAAAGCCACCCGTGGGGCTCTGGGGTAGAGCGTGGGGCAGGACACCG	KDELR1	NM_006801	TSS1500				TRUE				KDELR1	ENST00000330720.2	TSS1500	KDELR1	ENST00000330720.2	TSS1500			chr19:48895787-48896218	5	chr19:48892707-48904986	6		TRUE		chr19:48896890-48897199	N_Shore
cg23730649	-0.00027239	6.556e-05	3.26e-05	--?+-----------+?	0	10.763	14	0.7045	0.0451124	0.995519	chr6	169482600	-	GACCAGTGGGTCCAATCCTGCCCCTGAGTGTTTGTGAAGATTCTTTAATCTATGTGAACA[CG]AAGCAAATCTGTGCAGTGAATACATAAAAGTACAATCATCATCACGTGGAATCCGGAAGC	CGTGTTCACATAGATTAAAGAATCTTCACAAACACTCAGGGGCAGGATTG							TRUE																	TRUE			OpenSea
cg08343101	-0.00029005	6.984e-05	3.277e-05	--+-------+----+-	0	15.854	16	0.4632	0.0452094	0.99539	chr11	44933332	-	GGAGCAGGCTGGAGCGGCTCTAGTCTCCTCCAGTAAGTGGCTGCCTGCAAACCTGCCAGC[CG]CCCCAGGACGTCCTCCCTCCCGTGCTATGCGAGGCAGGACTGAGGCCCAGGGGTAGGAGA	AGCGGCTCTAGTCTCCTCCAGTAAGTGGCTGCCTGCAAACCTGCCAGCCG	TSPAN18;TSPAN18	NM_001031730;NM_130783	Body;Body				TRUE		11:44932113-44933413	Unclassified				TSPAN18	ENST00000519051.1	5'UTR	chr11:44932205-44933415	3						TRUE			OpenSea
cg27281191	-0.0004625	0.00011143	3.318e-05	+---------+-----?	2.6	15.398	15	0.4232	0.0456359	0.99539	chr2	226202912	+	TGAAAAGATAGAAAGGGCTATAACAATTTGTTTGGTTGGCTGAAATACTCACCAAAAAAA[CG]TGGATCACAGTGATCAAGCTGGAAATGCTGGGCTGACTTGATTTAACATAGAGCAGGGGA	CGTGGATCACAGTGATCAAGCTGGAAATGCTGGGCTGACTTGATTTAACA							TRUE																	TRUE			OpenSea
cg16527418	0.00044488	0.00010727	3.367e-05	++++++-++--+++++-	0	13.98	16	0.6002	0.0460437	0.99539	chr5	98175367	+	CAGCGACCGGGCGAGAGCGGGGCGGGAGCCGGGCCCGGCGCCCCCGGAGCCAGCGGCGCG[CG]GCTGACAAGGCTGGACCCTCGCGCGCCTGGAGACCGTACCAAAGCAGCAGGGCTTCGAGT	GCTGCTTTGGTACGGTCTCCAGGCGCGCGAGGGTCCAGCCTTGTCAGCCG					chr5:98175322-98175322			5:98203155-98203325	5:98174987-98175458	Unclassified_Cell_type_specific							chr5:98174905-98175855	3						TRUE			OpenSea
cg11536851	0.0006165	0.00014873	3.397e-05	++++-++++++--++++	0	12.509	16	0.7083	0.0463003	0.995728	chr7	4832359	+	ACAGCCCAGGGCCGCTGAGCCGGGGCCGCAGGAAAGGCTGGCGCTGGCAGGCGCTTCCGT[CG]GCAGCACTGTGTTTGTGTTTCCACGTGGAAACAGCAGCGCACGTGTACAACTGTGCATAC	CGGCAGCACTGTGTTTGTGTTTCCACGTGGAAACAGCAGCGCACGTGTAC							TRUE	7:4797931-4799244	7:4831172-4832803	Unclassified				AP5Z1	ENST00000496303.1	5'UTR	chr7:4832185-4832815	3						TRUE		chr7:4832111-4832481	Island
cg20996561	0.00061855	0.00014928	3.421e-05	-+++++++++++++-++	0	8.71	16	0.9249	0.0464874	0.999659	chr22	40082316	+	GCCTGGCCCGGAGCCCCTCGTGGGCCGCGGACCGCAGCAAGGACCCCCCCGGCCGGGCAC[CG]CTGCCCATGGGCCTGGGCCCCTTGGCGCCCCCGCCGCAACCGCTCCCCGGAGAGCTGGAG	GGGGAGCGGTTGCGGCGGGGGCGCCAAGGGGCCCAGGCCCATGGGCAGCG	CACNA1I;CACNA1I	NM_001003406;NM_021096	Body;Body					22:38411527-38412481	22:40081445-40082681	Unclassified_Cell_type_specific									chr22:40071263-40083792	6				TRUE		chr22:40081519-40082390	Island
cg05852568	0.00098523	0.00023819	3.53e-05	-++++++-++++++-++	25.6	21.508	16	0.1598	0.0477362	0.982551	chr2	95537405	+	CTGCGAGCTGCCCTGCAAAGAGTACGACGTGGCCCGTAACACGGGCGCCTACACGTCCTC[CG]GCCTGGCCACCGCCAGCTTCCGCACCTCCAAGTACCTGCTGGAGGAGTGGTTCCAGAACT	CGGCCTGGCCACCGCCAGCTTCCGCACCTCCAAGTACCTGCTGGAGGAGT	TEKT4	NM_144705	1stExon					2:94900979-94901537			TEKT4;TEKT4;RP11-71B7.2	ENST00000295201.4;ENST00000427593.2;ENST00000568768.1	1stExon;1stExon;3'UTR	TEKT4;TEKT4;TEKT4;TEKT4;RP11-71B7.2	ENST00000468063.1;ENST00000468063.1;ENST00000295201.4;ENST00000427593.2;ENST00000568768.1	1stExon;5'UTR;1stExon;1stExon;3'UTR	chr2:95536745-95537570	3						TRUE		chr2:95537196-95537810	Island
cg19632664	-0.00032186	7.782e-05	3.534e-05	---+---+--------?	0	9.71	15	0.8376	0.0477362	0.998186	chr12	34447816	-	AGACCTTCATTCTGGGGACTTTTGTCCCTTTGGGGTGCCCGCCGTGGGCTTGTCACACAC[CG]TGGCTGCAGGCCAGGGACACCACGATCCCCCGGGCACCACGCAGGGCCTGCTGGGAAGGC	CGGTGTGTGACAAGCCCACGGCGGGCACCCCAAAGGGACAAAAGTCCCCA								12:34339062-34339407																TRUE			OpenSea
cg07495470	-0.00033053	7.994e-05	3.556e-05	----+---+--------	0	6.275	16	0.9848	0.0477752	1	chr22	43009195	+	CCTCAGAGAGAGAAGAACCTGGGGTGGATCATTCTGTCGTTTCCAAAGGAACCTACAAAA[CG]TGGATGGACTTAGAAGTGGCCAGAGGAGCCAGCACCAGCTTCACATCAGTCACTAGATGG	CGTGGATGGACTTAGAAGTGGCCAGAGGAGCCAGCACCAGCTTCACATCA	POLDIP3;POLDIP3	NM_178136;NM_032311	Body;Body											POLDIP3	ENST00000463133.1	3'UTR			chr22:43008842-43009462	6	chr22:43008755-43009458	6		TRUE		chr22:43010440-43011063	N_Shore
cg24996758	-0.0005324	0.00012877	3.558e-05	+---+-----+------	35.9	24.965	16	0.07045	0.0477752	0.964085	chr6	26160318	+	AGAAGGATGAACCACACATACAAACCCATCACAGATGAATGCAAATAAAAAAGTCAGCTC[CG]AAGTTGGGTTCTGAGCAGTGTAGATTCTACTGCTAAGGCTTGGACTACAAGCCATCGATG	GTAGTCCAAGCCTTAGCAGTAGAATCTACACTGCTCAGAACCCAACTTCG	HIST1H2BD	NM_138720	3'UTR			RDMR			6:26160058-26160354	Promoter_Associated	HIST1H2BD	ENST00000289316.2	3'UTR	HIST1H2BD	ENST00000289316.2	3'UTR	chr6:26159940-26160475	3						TRUE		chr6:26156449-26157146	S_Shelf
cg17815049	-0.00064186	0.00015527	3.569e-05	+-+---+--+-------	56.1	36.424	16	0.002525	0.0477811	0.845616	chr1	246728663	+	TTTTATCAAAATATTGTGTAAAGTGCAAGCTGCTACAGAAATACTTTGTGGTGTCATTAA[CG]ATACAGACTCTACGCTTATGTAGTGGGCAATCTCTCCAACTAAGGAGCTTCAAACAAAGA	CGATACAGACTCTACGCTTATGTAGTGGGCAATCTCTCCAACTAAGGAGC	CNST;TFB2M;CNST	NM_152609;NM_022366;NM_001139459	TSS1500;Body;TSS1500						1:246728400-246728712	Promoter_Associated_Cell_type_specific	CNST;CNST;CNST;CNST	ENST00000483271.1;ENST00000366513.4;ENST00000366512.3;ENST00000366511.1	TSS1500;TSS1500;TSS1500;TSS1500	CNST;CNST;CNST;CNST	ENST00000483271.1;ENST00000366513.4;ENST00000366512.3;ENST00000366511.1	TSS1500;TSS1500;TSS1500;TSS1500	chr1:246728220-246728795	3						TRUE		chr1:246729207-246730276	N_Shore
cg23765153	-0.00016498	3.992e-05	3.582e-05	--++-------------	0	15.469	16	0.4906	0.0478137	0.99539	chr20	23357876	-	CATTACCACAAGATGAACAGGAGCCTCTCCTTCATTCATTTCACAGCAACACAGACTTGG[CG]AGCTTAAACAATACACAGGCCGTCTGGCTCATATGCAACAAAATTAAGCCATTAAATAGG	CGCCAAGTCTGTGTTGCTGTGAAATGAATGAAGGAGAGGCTCCTGTTCAT	NAPB	NM_022080	3'UTR								NAPB;NAPB;NAPB;NAPB	ENST00000377026.4;ENST00000398425.3;ENST00000432543.2;ENST00000431864.2	3'UTR;3'UTR;3'UTR;3'UTR	NAPB;NAPB;NAPB;NAPB	ENST00000377026.4;ENST00000398425.3;ENST00000432543.2;ENST00000431864.2	3'UTR;3'UTR;3'UTR;3'UTR								TRUE			OpenSea
cg18743464	-0.0004291	0.00010392	3.643e-05	-+---+--+--------	0	13.865	16	0.6088	0.0484849	0.99539	chr2	131089942	-	CAGTCTACAAATACTATCAAGGACTCGCGGGATGCGGTGGATCCCGGAAGAGGCTGCTGG[CG]CACCGACCCCGTGAGCCACCAGGCCCTGGGCCGTCCTGGCAGTGCGGTCTCCCGCCGTAA	CGCCAGCAGCCTCTTCCGGGATCCACCGCATCCCGCGAGTCCTTGATAGT								2:130806302-130806598	2:131089771-131090672	Unclassified							chr2:131089900-131090395	3						TRUE			OpenSea
cg15479427	-0.00043115	0.00010445	3.663e-05	--------------+-+	0	13.568	16	0.6309	0.0486081	0.99539	chr15	25438173	-	GTTGAGAGTACAGGGTGACTTGTGTCTGTGACAAGCCAGTGTTCTGCATGGATCCCATCA[CG]TGGATCCATGGACGGCAAGCATCCCTGAGCCGCCACACCCCACCTTCTGCCTCCATGGAG	GGGTGACTTGTGTCTGTGACAAGCCAGTGTTCTGCATGGATCCCATCACG	SNORD115-13	NR_003305	TSS1500								SNHG14;SNORD115-13	ENST00000456576.1;ENST00000363358.1	TSS1500;TSS1500	SNHG14;SNHG14;SNORD115-13;SNHG14	ENST00000414175.1;ENST00000456576.1;ENST00000363358.1;ENST00000424208.1	5'UTR;TSS1500;TSS1500;5'UTR			chr15:25438005-25440074	6				TRUE			OpenSea
cg15837308	-0.00142959	0.00034654	3.702e-05	---+---+---------	0	10.588	16	0.8342	0.048982	0.998034	chr6	32427751	+	GCTGTTTGCATTCCTGGACTCTTCTCCGCTCCAGCTCCGCCACCGCCCGGAACTTTCCGA[CG]TCCCTATGGAAGCGCGCATACTCCTTCCGGTGTGGATGAGTCTCTGCACAAACCGCATCC	CGTCCCTATGGAAGCGCGCATACTCCTTCCGGTGTGGATGAGTCTCTGCA					chr6:32427743-32427743			6:32535695-32535930									chr6:32427620-32428070	3						TRUE			OpenSea
cg07296387	0.00053818	0.00013049	3.722e-05	-++++++++++++++++	0	12.477	16	0.7106	0.0491031	0.995728	chr20	44838981	+	CGTCGGCCCCGGGCGGGGGTCTCACCGGACGGGCCGGTTGGCGGCGTCGGGGTCCCGCGC[CG]TCACCACGCCGACCAGGGAGCCCACCTGCGCGTCCTCCTGCACCTCCAGGAGGCCGGAGG	TGGAGGTGCAGGAGGACGCGCAGGTGGGCTCCCTGGTCGGCGTGGTGACG	CDH22	NM_021248	Body					20:44272203-44272847			CDH22	ENST00000474438.1	3'UTR	CDH22	ENST00000474438.1	3'UTR			chr20:44838522-44840340	6				TRUE		chr20:44838887-44839204	Island
cg07456645	0.00020011	4.854e-05	3.748e-05	+++++++-++++++++-	0	11.174	16	0.7987	0.0493023	0.997247	chr19	4769146	+	TTCCTGGCGCTCCGCCTTCCCTGAAGCCTATAAAAGCGCAGGTCCCCGCCTCGGCAGCCA[CG]GGACACCTGCATCTGCCAACAAGACTGGAAGCAGGTGAGGCACACAGAGGGGGAGGCCCG	CGGGACACCTGCATCTGCCAACAAGACTGGAAGCAGGTGAGGCACACAGA	C19orf30	NR_027148	Body	low-CpG:4720144-4720147					19:4769094-4769204	Unclassified_Cell_type_specific	MIR7-3HG;MIR7-3HG;MIR7-3HG	ENST00000317292.3;ENST00000540211.1;ENST00000540211.1	TSS200;1stExon;5'UTR	MIR7-3HG;MIR7-3HG;MIR7-3HG	ENST00000317292.3;ENST00000540211.1;ENST00000540211.1	TSS200;1stExon;5'UTR	chr19:4768945-4769175	3					TRUE	TRUE			OpenSea
cg04392266	-0.00042825	0.00010391	3.77e-05	-++-------+------	33.5	24.058	16	0.08824	0.0493835	0.969221	chr10	45720134	-	CACTCCGCGGTTTGGAACTCTGATTGGGCCGAGCTTGGCGCGTGCGCGCGATGTTTGGCG[CG]TGTTCAGTTGATGGGTCGAAGCCCAGAGGGCTGTGGGGGAAAGCAGAGAAGTTTATGGCG	CGCGCCAAACATCGCGCGCACGCGCCAAGCTCGGCCCAATCAGAGTTCCA								10:45039599-45040367									chr10:45720000-45720315	3						TRUE		chr10:45719712-45720203	Island
cg15556873	0.00051369	0.00012466	3.776e-05	+++++++--?++++++?	19.6	17.418	14	0.2346	0.0493835	0.992119	chr2	78263008	+	TCCAGTGTGAAATAGCATGAGGAATAAACTCCTGAGGTTTGCAGTCTTCGAAGTCCCTAG[CG]TGTTTATGGGTTTCACCTCCAGTAAGCTCTCATGATAAAGAGCCAGGAAATTCCCTGGTG	TCCTGGCTCTTTATCATGAGAGCTTACTGGAGGTGAAACCCATAAACACG							TRUE										chr2:78262980-78263170	3						TRUE			OpenSea
cg26608798	-0.00038214	9.279e-05	3.814e-05	-+---+--+++------	35.9	24.958	16	0.07058	0.0495938	0.964085	chr16	33853544	-	TCTACTGGCGTCCTGGCAATGGTAGAGCTGAGGGGCACTCCTGGTCCAGCTCTCCCGGCT[CG]GGGCTTCCTTGCCTAGGCGCCCGAGCCCCGGGCTCCCTACCTTGGCCGCTGAGGCCTGCA	CTGGCAATGGTAGAGCTGAGGGGCACTCCTGGTCCAGCTCTCCCGGCTCG								16:33760084-33761199									chr16:33852925-33853795	3						TRUE		chr16:33852582-33853710	Island

## Sheet: ST3
Supplemental Table 3. Maternal age and newborn blood DNA methylation (main model)
CpG	Effect	StdErr	P-value	Direction	HetISq	HetChiSq	HetDf	HetPVal	pval_adj	HetPVal_adj	chr.x	pos.x	strand.x	Forward_Sequence.x	SourceSeq.x	UCSC_RefGene_Name.x	UCSC_RefGene_Accession.x	UCSC_RefGene_Group.x	Phantom4_Enhancers.x	Phantom5_Enhancers.x	DMR.x	X450k_Enhancer.x	HMM_Island.x	Regulatory_Feature_Name.x	Regulatory_Feature_Group.x	GencodeBasicV12_NAME.x	GencodeBasicV12_Accession.x	GencodeBasicV12_Group.x	GencodeCompV12_NAME.x	GencodeCompV12_Accession.x	GencodeCompV12_Group.x	DNase_Hypersensitivity_NAME.x	DNase_Hypersensitivity_Evidence_Count.x	OpenChromatin_NAME.x	OpenChromatin_Evidence_Count.x	TFBS_NAME.x	TFBS_Evidence_Count.x	Methyl27_Loci.x	Methyl450_Loci.x	Random_Loci.x	Islands_Name.x	Relation_to_Island.x	chr.y	pos.y	strand.y	Forward_Sequence.y	SourceSeq.y	UCSC_RefGene_Name.y	UCSC_RefGene_Accession.y
cg00528572	0.00134119	0.00019137	2.41e-12	++++++-+++-++++++	40.7	26.964	16	0.04188	1.09054e-06	0.741491	chr11	92703433	+	CGCCGGCGCTGTGGGAACCCACGCTGCTGGATGCCATCGCTACCCCGTCGCGCTCCAATG[CG]TGTCTTTCCAGAGGTGCCCACATCAGGCCACAGAAATCTCACCACCTGTACTTGACATCC	CAGGTGGTGAGATTTCTGTGGCCTGATGTGGGCACCTCTGGAAAGACACG	MTNR1B	NM_005959	Body				TRUE										chr11:92703365-92703595	3						TRUE		chr11:92702789-92703434	Island	chr11	92703433	+	CGCCGGCGCTGTGGGAACCCACGCTGCTGGATGCCATCGCTACCCCGTCGCGCTCCAATG[CG]TGTCTTTCCAGAGGTGCCCACATCAGGCCACAGAAATCTCACCACCTGTACTTGACATCC	CAGGTGGTGAGATTTCTGTGGCCTGATGTGGGCACCTCTGGAAAGACACG	MTNR1B	NM_005959
cg07105285	0.00101127	0.00015681	1.125e-10	+++++++-++-++++++	28	22.231	16	0.1359	2.54536e-05	0.799509	chr11	92702663	-	GCTCGGGGTGGCAGAGACAGCTGTGCGGTCCCAGCTGTTCCTGAGCGCACCGCTGAGGGA[CG]CACTCCCTTCTACAACGGCTGCACCCCAAGTCCTCCTCCCATTCCTATATTTTTCTCCAT	AGAGACAGCTGTGCGGTCCCAGCTGTTCCTGAGCGCACCGCTGAGGGACG	MTNR1B	NM_005959	TSS200				TRUE	11:92342213-92343072			MTNR1B	ENST00000257068.2	TSS1500	MTNR1B;MTNR1B;MTNR1B	ENST00000257068.2;ENST00000532482.1;ENST00000528076.1	TSS1500;TSS1500;TSS1500	chr11:92702565-92703015	3						TRUE		chr11:92702789-92703434	N_Shore	chr11	92702663	-	GCTCGGGGTGGCAGAGACAGCTGTGCGGTCCCAGCTGTTCCTGAGCGCACCGCTGAGGGA[CG]CACTCCCTTCTACAACGGCTGCACCCCAAGTCCTCCTCCCATTCCTATATTTTTCTCCAT	AGAGACAGCTGTGCGGTCCCAGCTGTTCCTGAGCGCACCGCTGAGGGACG	MTNR1B	NM_005959
cg03970229	0.00062641	0.00010599	3.417e-09	+++++++++++++++++	12.5	18.289	16	0.3073	0.000515407	0.851004	chr11	92702507	-	CTTCTCCAGTCTATCAACCTGGGTTGGACGTCCCTACCTAGACACAGCTTCTCTTGGGGA[CG]CTGTGGAGGAAATCGGGGTCTCGGGTGTGGCTATATACTCAGGGACAGAAGCTAGACGCG	ATCAACCTGGGTTGGACGTCCCTACCTAGACACAGCTTCTCTTGGGGACG	MTNR1B	NM_005959	TSS1500				TRUE				MTNR1B	ENST00000257068.2	TSS1500	MTNR1B;MTNR1B;MTNR1B	ENST00000257068.2;ENST00000532482.1;ENST00000528076.1	TSS1500;TSS1500;TSS1500			chr11:92702323-92703500	6	chr11:92702458-92702850	3		TRUE		chr11:92702789-92703434	N_Shore	chr11	92702507	-	CTTCTCCAGTCTATCAACCTGGGTTGGACGTCCCTACCTAGACACAGCTTCTCTTGGGGA[CG]CTGTGGAGGAAATCGGGGTCTCGGGTGTGGCTATATACTCAGGGACAGAAGCTAGACGCG	ATCAACCTGGGTTGGACGTCCCTACCTAGACACAGCTTCTCTTGGGGACG	MTNR1B	NM_005959
cg03292743	-0.00094659	0.00016192	5.031e-09	------------+-+--	18.2	19.571	16	0.2402	0.000569142	0.832777	chr2	74642838	-	GAAAGGGGAGAGCAGGAGCAATGGCAGAGGAGTCCGGAGAGGCTCCTGAGGAGTGTACTT[CG]CCTTGGAAGTTCTCCAGGCCCTCCGAGGTGGACGCGTGCAGCACGGGCACTGAACCCTGA	CAGGAGCAATGGCAGAGGAGTCCGGAGAGGCTCCTGAGGAGTGTACTTCG	C2orf81	NM_001145054	Body				TRUE	2:74495379-74496858			C2orf81;C2orf81	ENST00000517883.1;ENST00000290390.5	1stExon;ExonBnd	C2orf81;C2orf81	ENST00000517883.1;ENST00000290390.5	1stExon;ExonBnd	chr2:74642385-74643155	3						TRUE		chr2:74641733-74643350	Island	chr2	74642838	-	GAAAGGGGAGAGCAGGAGCAATGGCAGAGGAGTCCGGAGAGGCTCCTGAGGAGTGTACTT[CG]CCTTGGAAGTTCTCCAGGCCCTCCGAGGTGGACGCGTGCAGCACGGGCACTGAACCCTGA	CAGGAGCAATGGCAGAGGAGTCCGGAGAGGCTCCTGAGGAGTGTACTTCG	C2orf81	NM_001145054
cg15559898	0.0006216	0.00010713	6.531e-09	+++++++-++-++++++	4.8	16.811	16	0.3979	0.000591066	0.87193	chr11	92703185	-	TTCCTGATGCTGGGTGCTGGCATCGGGCCCTTCCTTGTCTTCTGATCTTGTCCCTGACCC[CG]GGATATGCGCTGCCTTTTCCCTCCTCAGCCCGGGCTCCCCTTTCCCTTCACTCTAACCTA	CGGGGTCAGGGACAAGATCAGAAGACAAGGAAGGGCCCGATGCCAGCACC	MTNR1B	NM_005959	Body				TRUE	11:92342213-92343072									chr11:92703065-92703335	3						TRUE		chr11:92702789-92703434	Island	chr11	92703185	-	TTCCTGATGCTGGGTGCTGGCATCGGGCCCTTCCTTGTCTTCTGATCTTGTCCCTGACCC[CG]GGATATGCGCTGCCTTTTCCCTCCTCAGCCCGGGCTCCCCTTTCCCTTCACTCTAACCTA	CGGGGTCAGGGACAAGATCAGAAGACAAGGAAGGGCCCGATGCCAGCACC	MTNR1B	NM_005959
cg07609862	0.00132493	0.0002303	8.769e-09	+++++++-++-++++++	29.1	22.567	16	0.1258	0.00066134	0.795933	chr11	92702912	-	GGCCGCGCGGTGGCCAAAGCACAGCGCGGGAGAGTCTGCGATGTCAGAGAACGGCTCCTT[CG]CCAACTGCTGCGAGGCGGGCGGGTGGGCAGTGCGCCCGGGCTGGTCGGGGGCTGGCAGCG	GCCAAAGCACAGCGCGGGAGAGTCTGCGATGTCAGAGAACGGCTCCTTCG	MTNR1B	NM_005959	1stExon				TRUE	11:92342213-92343072			MTNR1B	ENST00000257068.2	1stExon	MTNR1B;MTNR1B;MTNR1B	ENST00000528076.1;ENST00000257068.2;ENST00000532482.1	TSS200;1stExon;1stExon	chr11:92702565-92703015	3						TRUE		chr11:92702789-92703434	Island	chr11	92702912	-	GGCCGCGCGGTGGCCAAAGCACAGCGCGGGAGAGTCTGCGATGTCAGAGAACGGCTCCTT[CG]CCAACTGCTGCGAGGCGGGCGGGTGGGCAGTGCGCCCGGGCTGGTCGGGGGCTGGCAGCG	GCCAAAGCACAGCGCGGGAGAGTCTGCGATGTCAGAGAACGGCTCCTTCG	MTNR1B	NM_005959
cg26352652	0.00085705	0.0001531	2.167e-08	++?++++---+++++++	2.5	15.386	15	0.424	0.00140084	0.878116	chr12	133013600	+	TGCTCCCGCCCCCCAACCCCCACTGGCTCCCCTGCACCCTCTGCTCGGGGGCAGCAGAGC[CG]GCTTAGAGGCACCTGGCTTCAGCCCCAGGGCTTTGGGGTAAGAACACAATGAGACTGGGT	TGTGTTCTTACCCCAAAGCCCTGGGGCTGAAGCCAGGTGCCTCTAAGCCG				low-CpG:131523594-131524003													chr12:133013485-133016555	3						TRUE		chr12:133015368-133015635	N_Shore	chr12	133013600	+	TGCTCCCGCCCCCCAACCCCCACTGGCTCCCCTGCACCCTCTGCTCGGGGGCAGCAGAGC[CG]GCTTAGAGGCACCTGGCTTCAGCCCCAGGGCTTTGGGGTAAGAACACAATGAGACTGGGT	TGTGTTCTTACCCCAAAGCCCTGGGGCTGAAGCCAGGTGCCTCTAAGCCG
cg01722932	0.0006075	0.00011115	4.619e-08	+++++++-++-++++++	36	25.018	16	0.0695	0.00261267	0.765078	chr11	92702653	-	CACCTGCTGGGCTCGGGGTGGCAGAGACAGCTGTGCGGTCCCAGCTGTTCCTGAGCGCAC[CG]CTGAGGGACGCACTCCCTTCTACAACGGCTGCACCCCAAGTCCTCCTCCCATTCCTATAT	CGGTGCGCTCAGGAACAGCTGGGACCGCACAGCTGTCTCTGCCACCCCGA	MTNR1B	NM_005959	TSS200				TRUE	11:92342213-92343072			MTNR1B	ENST00000257068.2	TSS1500	MTNR1B;MTNR1B;MTNR1B	ENST00000257068.2;ENST00000532482.1;ENST00000528076.1	TSS1500;TSS1500;TSS1500	chr11:92702565-92703015	3						TRUE		chr11:92702789-92703434	N_Shore	chr11	92702653	-	CACCTGCTGGGCTCGGGGTGGCAGAGACAGCTGTGCGGTCCCAGCTGTTCCTGAGCGCAC[CG]CTGAGGGACGCACTCCCTTCTACAACGGCTGCACCCCAAGTCCTCCTCCCATTCCTATAT	CGGTGCGCTCAGGAACAGCTGGGACCGCACAGCTGTCTCTGCCACCCCGA	MTNR1B	NM_005959
cg12082025	0.00067352	0.00012804	1.438e-07	+++++---++-++++-+	21.8	20.462	16	0.2001	0.0069279	0.821205	chr19	1064218	-	AGCATGGAGGAGTGTGAAGCGCTCTGCTCGCGCCTGGCCATCATGGTGAATGGGCGGTTC[CG]CTGCCTGGGCAGCCCGCAACATCTCAAGGGCAGGTGAGCCGGCGCGGCCTCCAGGCAGGT	TGTGAAGCGCTCTGCTCGCGCCTGGCCATCATGGTGAATGGGCGGTTCCG	ABCA7	NM_019112	Body					19:1014584-1015265						ABCA7;ABCA7;ABCA7;ABCA7	ENST00000524383.1;ENST00000531478.1;ENST00000531478.1;ENST00000435683.2	TSS1500;1stExon;5'UTR;5'UTR			chr19:1061738-1069958	6				TRUE		chr19:1063544-1064265	Island	chr19	1064218	-	AGCATGGAGGAGTGTGAAGCGCTCTGCTCGCGCCTGGCCATCATGGTGAATGGGCGGTTC[CG]CTGCCTGGGCAGCCCGCAACATCTCAAGGGCAGGTGAGCCGGCGCGGCCTCCAGGCAGGT	TGTGAAGCGCTCTGCTCGCGCCTGGCCATCATGGTGAATGGGCGGTTCCG	ABCA7	NM_019112
cg14898611	0.00068428	0.00013037	1.531e-07	-++-+++++++++++++	0	13.203	16	0.6578	0.0069279	0.928727	chr7	25608673	-	TGTCCAGGTCTCTGCTTTTGCCGCTACTGCTGGTGTTTCCGCATTCAGAAAGTCCATCTC[CG]CCTCGCTACCGACCCCTGGCGGTTAACAGGGTGACCGACGAGTGGCAAGCTTGTAATAAA	TGCTTTTGCCGCTACTGCTGGTGTTTCCGCATTCAGAAAGTCCATCTCCG								7:25575159-25575239	7:25608480-25608860	Unclassified_Cell_type_specific							chr7:25608540-25608775	3						TRUE			OpenSea	chr7	25608673	-	TGTCCAGGTCTCTGCTTTTGCCGCTACTGCTGGTGTTTCCGCATTCAGAAAGTCCATCTC[CG]CCTCGCTACCGACCCCTGGCGGTTAACAGGGTGACCGACGAGTGGCAAGCTTGTAATAAA	TGCTTTTGCCGCTACTGCTGGTGTTTCCGCATTCAGAAAGTCCATCTCCG
cg00538458	0.00092765	0.00017786	1.832e-07	-+++-++++++++++++	4.7	16.791	16	0.3993	0.00753632	0.872257	chr16	22959868	+	CGCAGCCTGCACGCGCGCCCCATGGCGCAGGATGGGGAGGAAGACGCCACAGAGACCTGC[CG]ACACTCGTCATCCCTAAGCTGCCTGCACCCCTGCTTTGGGCCAGGCATGCCTGAGCGACT	ATGCCTGGCCCAAAGCAGGGGTGCAGGCAGCTTAGGGATGACGAGTGTCG								16:22867006-22867547	16:22959554-22961183	Unclassified							chr16:22959405-22959975	3						TRUE		chr16:22959426-22959876	Island	chr16	22959868	+	CGCAGCCTGCACGCGCGCCCCATGGCGCAGGATGGGGAGGAAGACGCCACAGAGACCTGC[CG]ACACTCGTCATCCCTAAGCTGCCTGCACCCCTGCTTTGGGCCAGGCATGCCTGAGCGACT	ATGCCTGGCCCAAAGCAGGGGTGCAGGCAGCTTAGGGATGACGAGTGTCG
cg14503935	0.00071199	0.0001398	3.527e-07	-++-++++-?+++++++	0	12.58	15	0.6347	0.0133	0.924113	chr12	131864894	+	AAAGCAGGAGCAACGCCAGGGCAAACGGAGGCAGAGTCCTCGCGTATCTGTGATCAGCAC[CG]GCCCATCCTGGGTGCAAGAGAGCCCGCTGCCAACTCGCCCCCGTCACAGCAGCTGCCTCA	CGGCCCATCCTGGGTGCAAGAGAGCCCGCTGCCAACTCGCCCCCGTCACA							TRUE	12:130430800-130431058									chr12:131864820-131865275	3						TRUE			OpenSea	chr12	131864894	+	AAAGCAGGAGCAACGCCAGGGCAAACGGAGGCAGAGTCCTCGCGTATCTGTGATCAGCAC[CG]GCCCATCCTGGGTGCAAGAGAGCCCGCTGCCAACTCGCCCCCGTCACAGCAGCTGCCTCA	CGGCCCATCCTGGGTGCAAGAGAGCCCGCTGCCAACTCGCCCCCGTCACA
cg12965344	0.00037543	7.4e-05	3.912e-07	-++++++++-+++++++	0	14.869	16	0.5343	0.013617	0.904099	chr19	48898160	+	CTCTGAGCCCTCCTCGGAATCTTGGGGTCGCTGGACGCCGGGTTCCGGTCCTGGCCCCCC[CG]CCATCCCCCCAACAGAACAGGGTCATGAAAAGGTAAGGCGGGGACAGGGGATGCAGGGAT	CCTGTCCCCGCCTTACCTTTTCATGACCCTGTTCTGTTGGGGGGATGGCG	GRIN2D;GRIN2D	NM_000836;NM_000836	5'UTR;1stExon						19:48896813-48898274	Unclassified_Cell_type_specific	GRIN2D;GRIN2D	ENST00000263269.2;ENST00000263269.2	1stExon;5'UTR	GRIN2D;GRIN2D	ENST00000263269.2;ENST00000263269.2	1stExon;5'UTR			chr19:48896427-48904197	6	chr19:48892707-48904986	6		TRUE		chr19:48896890-48897199	S_Shore	chr19	48898160	+	CTCTGAGCCCTCCTCGGAATCTTGGGGTCGCTGGACGCCGGGTTCCGGTCCTGGCCCCCC[CG]CCATCCCCCCAACAGAACAGGGTCATGAAAAGGTAAGGCGGGGACAGGGGATGCAGGGAT	CCTGTCCCCGCCTTACCTTTTCATGACCCTGTTCTGTTGGGGGGATGGCG	GRIN2D;GRIN2D	NM_000836;NM_000836
cg22968966	0.00086017	0.00017118	5.038e-07	++-+-++++++++++++	19	19.75	16	0.2317	0.0159253	0.830813	chr16	22959875	+	TGCACGCGCGCCCCATGGCGCAGGATGGGGAGGAAGACGCCACAGAGACCTGCCGACACT[CG]TCATCCCTAAGCTGCCTGCACCCCTGCTTTGGGCCAGGCATGCCTGAGCGACTCACTCCC	CTCAGGCATGCCTGGCCCAAAGCAGGGGTGCAGGCAGCTTAGGGATGACG								16:22867006-22867547	16:22959554-22961183	Unclassified							chr16:22959405-22959975	3						TRUE		chr16:22959426-22959876	Island	chr16	22959875	+	TGCACGCGCGCCCCATGGCGCAGGATGGGGAGGAAGACGCCACAGAGACCTGCCGACACT[CG]TCATCCCTAAGCTGCCTGCACCCCTGCTTTGGGCCAGGCATGCCTGAGCGACTCACTCCC	CTCAGGCATGCCTGGCCCAAAGCAGGGGTGCAGGCAGCTTAGGGATGACG
cg07887168	0.00056102	0.00011185	5.279e-07	++++-+++++++--++?	0	12.005	15	0.6786	0.0159253	0.932581	chr16	4263893	+	CCCTCTGAGGCAGAAAAAGCAAGGGTTGTTAACCTCTCTTGAAATGAGGAAACAAACACA[CG]GAAGTCAAGTCGTTTGCCTCACAAGTCATTCCAGGGATGGGCTGGAACTCAGGCCAAGAG	CGGAAGTCAAGTCGTTTGCCTCACAAGTCATTCCAGGGATGGGCTGGAAC	SRL	NM_001098814	Body				TRUE				SRL	ENST00000537996.1	5'UTR	SRL	ENST00000537996.1	5'UTR	chr16:4263805-4264035	3						TRUE			OpenSea	chr16	4263893	+	CCCTCTGAGGCAGAAAAAGCAAGGGTTGTTAACCTCTCTTGAAATGAGGAAACAAACACA[CG]GAAGTCAAGTCGTTTGCCTCACAAGTCATTCCAGGGATGGGCTGGAACTCAGGCCAAGAG	CGGAAGTCAAGTCGTTTGCCTCACAAGTCATTCCAGGGATGGGCTGGAAC	SRL	NM_001098814
cg26709300	-0.00041211	8.246e-05	5.801e-07	--+----+---+-+---	0.8	16.129	16	0.444	0.0164062	0.882589	chr16	30106682	-	CAGCTATACCTCCGGTGACAATCATCCAAGTAGGCCTGAAACGTCTTGGGCTTTGAAATC[CG]CACCATGGCGGGGGCCGGGGGCAGTGGCCCCACGCGGGGAGCGGCCCACGGGGAGCAGAG	CGGTGACAATCATCCAAGTAGGCCTGAAACGTCTTGGGCTTTGAAATCCG	YPEL3;YPEL3	NM_031477;NM_001145524	1stExon;Body				TRUE	16:30014183-30014492			YPEL3;RP11-455F5.3;YPEL3;YPEL3	ENST00000565479.1;ENST00000515455.2;ENST00000562641.1;ENST00000398841.1	3'UTR;TSS1500;1stExon;1stExon	YPEL3;YPEL3;YPEL3;RP11-455F5.3;YPEL3;YPEL3;YPEL3;YPEL3	ENST00000565479.1;ENST00000568674.1;ENST00000568681.1;ENST00000515455.2;ENST00000570099.1;ENST00000568681.1;ENST00000562641.1;ENST00000398841.1	3'UTR;3'UTR;3'UTR;TSS1500;TSS1500;1stExon;1stExon;1stExon	chr16:30106320-30107415	3						TRUE		chr16:30107511-30107875	N_Shore	chr16	30106682	-	CAGCTATACCTCCGGTGACAATCATCCAAGTAGGCCTGAAACGTCTTGGGCTTTGAAATC[CG]CACCATGGCGGGGGCCGGGGGCAGTGGCCCCACGCGGGGAGCGGCCCACGGGGAGCAGAG	CGGTGACAATCATCCAAGTAGGCCTGAAACGTCTTGGGCTTTGAAATCCG	YPEL3;YPEL3	NM_031477;NM_001145524
cg08918020	0.00038631	7.837e-05	8.253e-07	-++++++-+++++++++	0	9.664	16	0.8836	0.0212779	0.972828	chr20	30225706	+	CCCCGAGAAAGGCTGTGGGGCGGGCCGGGGGCGGGCGCCCGCACTCAGGTCCCTCCGCAG[CG]GGTTCTCAGTTGCTCGCTGGGCAGACCCAGGTCGCGCTCCCACTGCCGAGCCCGCGAGGT	CGGGTTCTCAGTTGCTCGCTGGGCAGACCCAGGTCGCGCTCCCACTGCCG	COX4I2;COX4I2	NM_032609;NM_032609	1stExon;5'UTR					20:29689262-29689486			COX4I2;COX4I2;COX4I2	ENST00000490030.1;ENST00000376075.3;ENST00000376075.3	TSS200;1stExon;5'UTR	COX4I2;COX4I2;COX4I2	ENST00000490030.1;ENST00000376075.3;ENST00000376075.3	TSS200;1stExon;5'UTR	chr20:30225425-30225795	3						TRUE		chr20:30225572-30225852	Island	chr20	30225706	+	CCCCGAGAAAGGCTGTGGGGCGGGCCGGGGGCGGGCGCCCGCACTCAGGTCCCTCCGCAG[CG]GGTTCTCAGTTGCTCGCTGGGCAGACCCAGGTCGCGCTCCCACTGCCGAGCCCGCGAGGT	CGGGTTCTCAGTTGCTCGCTGGGCAGACCCAGGTCGCGCTCCCACTGCCG	COX4I2;COX4I2	NM_032609;NM_032609
cg16702083	0.00155575	0.00031593	8.464e-07	++++-++-++++-++++	0	10.554	16	0.8361	0.0212779	0.96316	chr20	62328427	+	AACTACCTAGAGCGCTGCCGCTACTGCAACGTCCTCTGCGGGGAGCGTGAGGAGGAGGCA[CG]GGCTTGCCACGCCACCCACAACCGTGCCTGCCGCTGCCGCACCGGCTTCTTCGCGCACGC	CGGGCTTGCCACGCCACCCACAACCGTGCCTGCCGCTGCCGCACCGGCTT	TNFRSF6B;TNFRSF6B	NM_032945;NM_003823	Body;1stExon				TRUE	20:61798528-61798957	20:62327499-62329004	Unclassified_Cell_type_specific	TNFRSF6B;TNFRSF6B;RTEL1	ENST00000369996.1;ENST00000342852.6;ENST00000482936.1	1stExon;1stExon;3'UTR	TNFRSF6B;TNFRSF6B;RTEL1;RTEL1;RTEL1;RTEL1	ENST00000369996.1;ENST00000342852.6;ENST00000482936.1;ENST00000480273.1;ENST00000496281.1;ENST00000492259.2	1stExon;1stExon;3'UTR;5'UTR;5'UTR;3'UTR	chr20:62328285-62329155	3						TRUE		chr20:62328013-62328558	Island	chr20	62328427	+	AACTACCTAGAGCGCTGCCGCTACTGCAACGTCCTCTGCGGGGAGCGTGAGGAGGAGGCA[CG]GGCTTGCCACGCCACCCACAACCGTGCCTGCCGCTGCCGCACCGGCTTCTTCGCGCACGC	CGGGCTTGCCACGCCACCCACAACCGTGCCTGCCGCTGCCGCACCGGCTT	TNFRSF6B;TNFRSF6B	NM_032945;NM_003823
cg05803237	0.00050775	0.00010335	8.97e-07	++++++++++-++++++	19.1	19.77	16	0.2307	0.0213425	0.830643	chr11	92702628	-	GCTCCGCAGCCTGAGGTGGGCCAGGCACCTGCTGGGCTCGGGGTGGCAGAGACAGCTGTG[CG]GTCCCAGCTGTTCCTGAGCGCACCGCTGAGGGACGCACTCCCTTCTACAACGGCTGCACC	GAGGTGGGCCAGGCACCTGCTGGGCTCGGGGTGGCAGAGACAGCTGTGCG	MTNR1B	NM_005959	TSS200				TRUE	11:92342213-92343072			MTNR1B	ENST00000257068.2	TSS1500	MTNR1B;MTNR1B;MTNR1B	ENST00000257068.2;ENST00000532482.1;ENST00000528076.1	TSS1500;TSS1500;TSS1500	chr11:92702565-92703015	3						TRUE		chr11:92702789-92703434	N_Shore	chr11	92702628	-	GCTCCGCAGCCTGAGGTGGGCCAGGCACCTGCTGGGCTCGGGGTGGCAGAGACAGCTGTG[CG]GTCCCAGCTGTTCCTGAGCGCACCGCTGAGGGACGCACTCCCTTCTACAACGGCTGCACC	GAGGTGGGCCAGGCACCTGCTGGGCTCGGGGTGGCAGAGACAGCTGTGCG	MTNR1B	NM_005959
cg24536250	0.00061076	0.00012457	9.433e-07	+--+-+++++++++++-	11.7	18.114	16	0.3173	0.0213425	0.853028	chr5	50218625	-	ACCTGGAACCGTGGCCATCTCAGAGGAAATGGGCCTGTCTCGGGACTTTCTCACCCGCAT[CG]CGGGGAGGGCCCTCTGGGCTGCCTGCAGTGCACCGTGTGTCCAGCAGGGGGCAAGCGCCC	GGCCATCTCAGAGGAAATGGGCCTGTCTCGGGACTTTCTCACCCGCATCG								5:50254362-50254537									chr5:50218545-50218895	3						TRUE			OpenSea	chr5	50218625	-	ACCTGGAACCGTGGCCATCTCAGAGGAAATGGGCCTGTCTCGGGACTTTCTCACCCGCAT[CG]CGGGGAGGGCCCTCTGGGCTGCCTGCAGTGCACCGTGTGTCCAGCAGGGGGCAAGCGCCC	GGCCATCTCAGAGGAAATGGGCCTGTCTCGGGACTTTCTCACCCGCATCG
cg24354818	0.00139051	0.00028705	1.272e-06	++++-++-++++-++++	0	11.265	16	0.7929	0.0274091	0.954995	chr20	62328094	-	CGGGGGCAAAGGAGGTGGCATGTCGGTCAGGCACAGCAGGGTCCTGTGTCCGCGCTGAGC[CG]CGCTCTCCCTGCTCCAGCAAGGACCATGAGGGCGCTGGAGGGGCCAGGCCTGTCGCTGCT	AGGTGGCATGTCGGTCAGGCACAGCAGGGTCCTGTGTCCGCGCTGAGCCG	TNFRSF6B;TNFRSF6B;TNFRSF6B	NM_032945;NM_003823;NM_003823	5'UTR;5'UTR;1stExon				TRUE	20:61798528-61798957	20:62327499-62329004	Unclassified_Cell_type_specific	TNFRSF6B;TNFRSF6B;TNFRSF6B;RTEL1;TNFRSF6B	ENST00000342852.6;ENST00000369996.1;ENST00000369996.1;ENST00000482936.1;ENST00000370006.2	TSS200;5'UTR;1stExon;ExonBnd;5'UTR	TNFRSF6B;TNFRSF6B;TNFRSF6B;RTEL1;TNFRSF6B;RTEL1;RTEL1;RTEL1	ENST00000342852.6;ENST00000369996.1;ENST00000369996.1;ENST00000492259.2;ENST00000370006.2;ENST00000480273.1;ENST00000496281.1;ENST00000492259.2	TSS200;5'UTR;1stExon;ExonBnd;5'UTR;5'UTR;5'UTR;3'UTR	chr20:62327560-62328275	3						TRUE		chr20:62328013-62328558	Island	chr20	62328094	-	CGGGGGCAAAGGAGGTGGCATGTCGGTCAGGCACAGCAGGGTCCTGTGTCCGCGCTGAGC[CG]CGCTCTCCCTGCTCCAGCAAGGACCATGAGGGCGCTGGAGGGGCCAGGCCTGTCGCTGCT	AGGTGGCATGTCGGTCAGGCACAGCAGGGTCCTGTGTCCGCGCTGAGCCG	TNFRSF6B;TNFRSF6B;TNFRSF6B	NM_032945;NM_003823;NM_003823
cg01817364	-0.00040454	8.396e-05	1.449e-06	------++-+-------	0	13.931	16	0.6039	0.0298038	0.917896	chr5	43037411	+	GCGGCTGAGAGCTGCGCCTCCACGGAATAACTGCCAGCCGGCACAGTGCGAGTGAGAAAC[CG]GCCACTCCATGAAACGACCAGTACTGCCACGGAAAAGAATCCGACGTCGCCAACAAGCGG	CGGCCACTCCATGAAACGACCAGTACTGCCACGGAAAAGAATCCGACGTC						CDMR		5:43073060-43073455	5:43036507-43037801	Promoter_Associated_Cell_type_specific				CTD-2201E18.3	ENST00000503152.1	3'UTR	chr5:43037045-43037810	3						TRUE		chr5:43037259-43037520	Island	chr5	43037411	+	GCGGCTGAGAGCTGCGCCTCCACGGAATAACTGCCAGCCGGCACAGTGCGAGTGAGAAAC[CG]GCCACTCCATGAAACGACCAGTACTGCCACGGAAAAGAATCCGACGTCGCCAACAAGCGG	CGGCCACTCCATGAAACGACCAGTACTGCCACGGAAAAGAATCCGACGTC
cg24129222	-0.00096595	0.00020174	1.684e-06	------------+----	0	13.574	16	0.6304	0.0312715	0.923181	chr2	74643251	+	CGGCCAAGATGTCCCCTACGACGTCCTCGCCCTCCTCGAGGGCTGTAAGCGCCATCCACT[CG]GCCTCACTGAGCCGCCCAGGCACAATATCCACCTGCGGCACTGGCACAGTGGGCGGCCGC	CGGCCTCACTGAGCCGCCCAGGCACAATATCCACCTGCGGCACTGGCACA	C2orf81	NM_001145054	Body					2:74495379-74496858			C2orf81;C2orf81	ENST00000517883.1;ENST00000517883.1	1stExon;5'UTR	C2orf81;C2orf81;C2orf81	ENST00000517883.1;ENST00000517883.1;ENST00000518863.1	1stExon;5'UTR;5'UTR	chr2:74643165-74643555	3						TRUE		chr2:74641733-74643350	Island	chr2	74643251	+	CGGCCAAGATGTCCCCTACGACGTCCTCGCCCTCCTCGAGGGCTGTAAGCGCCATCCACT[CG]GCCTCACTGAGCCGCCCAGGCACAATATCCACCTGCGGCACTGGCACAGTGGGCGGCCGC	CGGCCTCACTGAGCCGCCCAGGCACAATATCCACCTGCGGCACTGGCACA	C2orf81	NM_001145054
cg12600858	0.00064256	0.00013443	1.755e-06	+++++++++++++++-+	0	14.867	16	0.5344	0.0312715	0.90412	chr11	92702530	-	TTGGACGTCCCTACCTAGACACAGCTTCTCTTGGGGACGCTGTGGAGGAAATCGGGGTCT[CG]GGTGTGGCTATATACTCAGGGACAGAAGCTAGACGCGCTCCGCAGCCTGAGGTGGGCCAG	ACCTAGACACAGCTTCTCTTGGGGACGCTGTGGAGGAAATCGGGGTCTCG	MTNR1B	NM_005959	TSS1500				TRUE				MTNR1B	ENST00000257068.2	TSS1500	MTNR1B;MTNR1B;MTNR1B	ENST00000257068.2;ENST00000532482.1;ENST00000528076.1	TSS1500;TSS1500;TSS1500			chr11:92702323-92703500	6	chr11:92702458-92702850	3		TRUE		chr11:92702789-92703434	N_Shore	chr11	92702530	-	TTGGACGTCCCTACCTAGACACAGCTTCTCTTGGGGACGCTGTGGAGGAAATCGGGGTCT[CG]GGTGTGGCTATATACTCAGGGACAGAAGCTAGACGCGCTCCGCAGCCTGAGGTGGGCCAG	ACCTAGACACAGCTTCTCTTGGGGACGCTGTGGAGGAAATCGGGGTCTCG	MTNR1B	NM_005959
cg13728287	0.0006263	0.00013147	1.899e-06	++--++++++-++++++	0	14.139	16	0.5883	0.0312715	0.914621	chr7	25608634	-	CACCCCCACCTCAGATACTTCCAAGTGTATACAGTCCTTTGTCCAGGTCTCTGCTTTTGC[CG]CTACTGCTGGTGTTTCCGCATTCAGAAAGTCCATCTCCGCCTCGCTACCGACCCCTGGCG	CGGCAAAAGCAGAGACCTGGACAAAGGACTGTATACACTTGGAAGTATCT								7:25575159-25575239	7:25608480-25608860	Unclassified_Cell_type_specific							chr7:25608540-25608775	3						TRUE			OpenSea	chr7	25608634	-	CACCCCCACCTCAGATACTTCCAAGTGTATACAGTCCTTTGTCCAGGTCTCTGCTTTTGC[CG]CTACTGCTGGTGTTTCCGCATTCAGAAAGTCCATCTCCGCCTCGCTACCGACCCCTGGCG	CGGCAAAAGCAGAGACCTGGACAAAGGACTGTATACACTTGGAAGTATCT
cg09405380	0.000453	9.515e-05	1.928e-06	-+++++--+++++++++	19.7	19.927	16	0.2235	0.0312715	0.829265	chr19	19730109	-	CATCCTCAGCCCCATCAGGTGGGCCACTGGGGCCCCTGGCTCTTCCTCTAGAGCTTTCCA[CG]CCCCGTTCACCTGGCTAAGGCGGGGCGCAGGCGTGCGTGGTTGATGGCAACGAGGAGGTC	CATCAGGTGGGCCACTGGGGCCCCTGGCTCTTCCTCTAGAGCTTTCCACG	PBX4	NM_025245	TSS1500				TRUE		19:19729005-19730199	Promoter_Associated	PBX4;PBX4	ENST00000559264.1;ENST00000251203.5	TSS1500;TSS1500	PBX4;PBX4;PBX4;PBX4;PBX4	ENST00000559264.1;ENST00000558222.1;ENST00000560879.1;ENST00000557978.1;ENST00000251203.5	TSS1500;TSS1500;TSS1500;TSS1500;TSS1500			chr19:19729000-19730215	6				TRUE		chr19:19729127-19729814	S_Shore	chr19	19730109	-	CATCCTCAGCCCCATCAGGTGGGCCACTGGGGCCCCTGGCTCTTCCTCTAGAGCTTTCCA[CG]CCCCGTTCACCTGGCTAAGGCGGGGCGCAGGCGTGCGTGGTTGATGGCAACGAGGAGGTC	CATCAGGTGGGCCACTGGGGCCCCTGGCTCTTCCTCTAGAGCTTTCCACG	PBX4	NM_025245
cg06741367	0.00085676	0.00017999	1.935e-06	+++++++++++++++++	0	9.2	16	0.905	0.0312715	0.977118	chr2	128453108	-	CCTTTAGCGATTTTAAATCTAATCTAGCGGGGTAGGGCTGCAGCCAAAAGCACGTGAGAG[CG]GCCCGCGGCCGGCGGGGTCCCGGGACAGGCCCGCGCGGGGCCGAGGTGCCAGGGCCCCCA	TTAAATCTAATCTAGCGGGGTAGGGCTGCAGCCAAAAGCACGTGAGAGCG								2:128169570-128169897									chr2:128453065-128453570	3						TRUE		chr2:128453174-128453446	N_Shore	chr2	128453108	-	CCTTTAGCGATTTTAAATCTAATCTAGCGGGGTAGGGCTGCAGCCAAAAGCACGTGAGAG[CG]GCCCGCGGCCGGCGGGGTCCCGGGACAGGCCCGCGCGGGGCCGAGGTGCCAGGGCCCCCA	TTAAATCTAATCTAGCGGGGTAGGGCTGCAGCCAAAAGCACGTGAGAGCG
cg24488001	0.00052999	0.00011241	2.419e-06	++-+-+--+++++?+??	0	10.842	13	0.6241	0.0364872	0.921939	chr1	238644629	+	GGTGAAAAGGGAAAAACGGGGAAACAGGGATGCTCTGCAAAGCCGGAGTCCCTGCTAGAG[CG]CTTCCTGCCAAGCCGGTGGAATTTCAGGTTCCACACAGGAAGAGGAGGGGCCAGGCTGCT	CCTCCTCTTCCTGTGTGGAACCTGAAATTCCACCGGCTTGGCAGGAAGCG	LOC339535	NR_015407	Body								RP11-371I1.2	ENST00000400946.2	3'UTR	RP11-371I1.2	ENST00000400946.2	3'UTR								TRUE			OpenSea	chr1	238644629	+	GGTGAAAAGGGAAAAACGGGGAAACAGGGATGCTCTGCAAAGCCGGAGTCCCTGCTAGAG[CG]CTTCCTGCCAAGCCGGTGGAATTTCAGGTTCCACACAGGAAGAGGAGGGGCCAGGCTGCT	CCTCCTCTTCCTGTGTGGAACCTGAAATTCCACCGGCTTGGCAGGAAGCG	LOC339535	NR_015407
cg18473455	0.00075463	0.00016032	2.515e-06	++-+++++++++-++++	21.5	20.37	16	0.204	0.0367115	0.822698	chr19	47333922	+	CCCATGTGGACCAGGTTGGCCTCGAACTCGTGCCCTCGAACCCTCGCCTCCCTGAGGGTC[CG]AGGGCCCGCGCAACCGGCTGGAGCCACAATGGCTCCACCTGTTTTCTTATCTACAAAACA	AAGAAAACAGGTGGAGCCATTGTGGCTCCAGCCGGTTGCGCGGGCCCTCG	SNAR-E	NR_024258	Body				TRUE																	TRUE			OpenSea	chr19	47333922	+	CCCATGTGGACCAGGTTGGCCTCGAACTCGTGCCCTCGAACCCTCGCCTCCCTGAGGGTC[CG]AGGGCCCGCGCAACCGGCTGGAGCCACAATGGCTCCACCTGTTTTCTTATCTACAAAACA	AAGAAAACAGGTGGAGCCATTGTGGCTCCAGCCGGTTGCGCGGGCCCTCG	SNAR-E	NR_024258
cg23773946	0.0012991	0.00027712	2.76e-06	++++-++-+-++++++?	0	13.114	15	0.5935	0.0390288	0.915723	chr20	62327968	-	GGCTGCCTGGGGAGGGAGGGGTTCCTATGGGGCGTGGCGAGGCTGGCCCAGCCCTCTCCC[CG]CCCATATATGTAGGGCAGCAGCAGGATGGGCTTCTGGACTTGGGCGGCCCCTCCGCAGGC	CGGGGAGAGGGCTGGGCCAGCCTCGCCACGCCCCATAGGAACCCCTCCCT	TNFRSF6B;TNFRSF6B	NM_032945;NM_003823	5'UTR;TSS200				TRUE		20:62327499-62329004	Unclassified_Cell_type_specific	TNFRSF6B;TNFRSF6B;TNFRSF6B	ENST00000369996.1;ENST00000342852.6;ENST00000370006.2	TSS200;TSS200;5'UTR	TNFRSF6B;TNFRSF6B;TNFRSF6B;RTEL1;RTEL1;RTEL1	ENST00000369996.1;ENST00000342852.6;ENST00000370006.2;ENST00000480273.1;ENST00000496281.1;ENST00000492259.2	TSS200;TSS200;5'UTR;5'UTR;5'UTR;3'UTR	chr20:62327560-62328275	3						TRUE		chr20:62328013-62328558	N_Shore	chr20	62327968	-	GGCTGCCTGGGGAGGGAGGGGTTCCTATGGGGCGTGGCGAGGCTGGCCCAGCCCTCTCCC[CG]CCCATATATGTAGGGCAGCAGCAGGATGGGCTTCTGGACTTGGGCGGCCCCTCCGCAGGC	CGGGGAGAGGGCTGGGCCAGCCTCGCCACGCCCCATAGGAACCCCTCCCT	TNFRSF6B;TNFRSF6B	NM_032945;NM_003823
cg05372495	0.00041261	8.817e-05	2.876e-06	++-+++-++++++++++	31.2	23.256	16	0.1071	0.0394368	0.788321	chr19	1063624	-	CGTCTGGGACTCTCATGGTACGCAGACCGGCCTGCAGGCACCTACAGCGGAGGGAACAAA[CG]CAAGCTGGCGACGGCCCTGGCGCTGGTTGGGGACCCAGCCGTGGTGTTTCTGGTGCGTGG	TCATGGTACGCAGACCGGCCTGCAGGCACCTACAGCGGAGGGAACAAACG	ABCA7	NM_019112	Body					19:1014584-1015265						ABCA7;ABCA7;ABCA7;ABCA7	ENST00000525939.1;ENST00000531478.1;ENST00000524383.1;ENST00000435683.2	5'UTR;TSS1500;TSS1500;5'UTR			chr19:1061738-1069958	6	chr19:1062664-1063832	6		TRUE		chr19:1063544-1064265	Island	chr19	1063624	-	CGTCTGGGACTCTCATGGTACGCAGACCGGCCTGCAGGCACCTACAGCGGAGGGAACAAA[CG]CAAGCTGGCGACGGCCCTGGCGCTGGTTGGGGACCCAGCCGTGGTGTTTCTGGTGCGTGG	TCATGGTACGCAGACCGGCCTGCAGGCACCTACAGCGGAGGGAACAAACG	ABCA7	NM_019112
cg15829826	-0.00033763	7.242e-05	3.133e-06	------+-----+----	0	13.698	16	0.6212	0.0416973	0.921352	chr11	65153860	+	CAGGCAGGGAACTAGCCCGAAGACCCAGCGTGGGCAGGCCAACGCCCCTAGCCTGATTCT[CG]AATCTTCGCCAAACCCTCTTACAGGCCAACAGTCGGGGCCTTTGTGAAGGGAAACTCGCT	TTCACAAAGGCCCCGACTGTTGGCCTGTAAGAGGGTTTGGCGAAGATTCG	FRMD8	NM_031904	TSS200					11:64910324-64911147	11:65153678-65154647	Promoter_Associated	FRMD8;FRMD8;FRMD8;FRMD8	ENST00000317568.5;ENST00000531296.1;ENST00000355991.5;ENST00000416776.2	TSS1500;TSS1500;TSS1500;TSS1500	FRMD8;FRMD8;FRMD8;FRMD8;FRMD8;FRMD8;FRMD8	ENST00000317568.5;ENST00000531296.1;ENST00000528854.1;ENST00000533782.1;ENST00000416776.2;ENST00000526201.1;ENST00000525156.1	TSS1500;TSS1500;TSS1500;TSS1500;TSS1500;TSS1500;TSS1500	chr11:65153685-65154175	3						TRUE		chr11:65153726-65154606	Island	chr11	65153860	+	CAGGCAGGGAACTAGCCCGAAGACCCAGCGTGGGCAGGCCAACGCCCCTAGCCTGATTCT[CG]AATCTTCGCCAAACCCTCTTACAGGCCAACAGTCGGGGCCTTTGTGAAGGGAAACTCGCT	TTCACAAAGGCCCCGACTGTTGGCCTGTAAGAGGGTTTGGCGAAGATTCG	FRMD8	NM_031904
cg25594486	0.00058924	0.00012703	3.509e-06	++++-++++++++++++	0	14.344	16	0.5731	0.0453672	0.911877	chr19	51165441	-	CCACTCCAGCCAATCAGCCACGTCGAACTTGGTCCAGAACCCCAGAGGTTTAGCGCCAAA[CG]GCTTGTCCGGGGGCAGCGAGAGCAGGCGGGTCGGTGAGAGGGAGCGCGAGGCCCCTGACA	ATCAGCCACGTCGAACTTGGTCCAGAACCCCAGAGGTTTAGCGCCAAACG	SHANK1	NM_016148	Body					19:55857105-55857658			SYT3	ENST00000544769.1	5'UTR	SYT3	ENST00000544769.1	5'UTR	chr19:51165300-51165450	3						TRUE		chr19:51165249-51165775	Island	chr19	51165441	-	CCACTCCAGCCAATCAGCCACGTCGAACTTGGTCCAGAACCCCAGAGGTTTAGCGCCAAA[CG]GCTTGTCCGGGGGCAGCGAGAGCAGGCGGGTCGGTGAGAGGGAGCGCGAGGCCCCTGACA	ATCAGCCACGTCGAACTTGGTCCAGAACCCCAGAGGTTTAGCGCCAAACG	SHANK1	NM_016148
[truncated: 25 more columns]

## Sheet: ST4
Supplemental Table 4. Maternal age and newborn blood DNA methylation (BMI model)
CpG	Effect	StdErr	P-value	Direction	HetISq	HetChiSq	HetDf	HetPVal	pval_adj	HetPVal_adj	chr	pos	strand	Forward_Sequence	SourceSeq	UCSC_RefGene_Name	UCSC_RefGene_Accession	UCSC_RefGene_Group	Phantom4_Enhancers	Phantom5_Enhancers	DMR	X450k_Enhancer	HMM_Island	Regulatory_Feature_Name	Regulatory_Feature_Group	GencodeBasicV12_NAME	GencodeBasicV12_Accession	GencodeBasicV12_Group	GencodeCompV12_NAME	GencodeCompV12_Accession	GencodeCompV12_Group	DNase_Hypersensitivity_NAME	DNase_Hypersensitivity_Evidence_Count	OpenChromatin_NAME	OpenChromatin_Evidence_Count	TFBS_NAME	TFBS_Evidence_Count	Methyl27_Loci	Methyl450_Loci	Random_Loci	Islands_Name	Relation_to_Island
cg00528572	0.00119568	0.00020414	4.71e-09	+++++-+++-+++++	23.7	18.36	14	0.1909	0.00213104	0.978124	chr11	92703433	+	CGCCGGCGCTGTGGGAACCCACGCTGCTGGATGCCATCGCTACCCCGTCGCGCTCCAATG[CG]TGTCTTTCCAGAGGTGCCCACATCAGGCCACAGAAATCTCACCACCTGTACTTGACATCC	CAGGTGGTGAGATTTCTGTGGCCTGATGTGGGCACCTCTGGAAAGACACG	MTNR1B	NM_005959	Body				TRUE										chr11:92703365-92703595	3						TRUE		chr11:92702789-92703434	Island
cg24536250	0.00073562	0.00013183	2.407e-08	+--++++++++++++	0	12.278	14	0.584	0.00429225	0.98802	chr5	50218625	-	ACCTGGAACCGTGGCCATCTCAGAGGAAATGGGCCTGTCTCGGGACTTTCTCACCCGCAT[CG]CGGGGAGGGCCCTCTGGGCTGCCTGCAGTGCACCGTGTGTCCAGCAGGGGGCAAGCGCCC	GGCCATCTCAGAGGAAATGGGCCTGTCTCGGGACTTTCTCACCCGCATCG								5:50254362-50254537									chr5:50218545-50218895	3						TRUE			OpenSea
cg07105285	0.00096003	0.00017296	2.846e-08	+++++--++-+++++	33.5	21.04	14	0.1006	0.00429225	0.978124	chr11	92702663	-	GCTCGGGGTGGCAGAGACAGCTGTGCGGTCCCAGCTGTTCCTGAGCGCACCGCTGAGGGA[CG]CACTCCCTTCTACAACGGCTGCACCCCAAGTCCTCCTCCCATTCCTATATTTTTCTCCAT	AGAGACAGCTGTGCGGTCCCAGCTGTTCCTGAGCGCACCGCTGAGGGACG	MTNR1B	NM_005959	TSS200				TRUE	11:92342213-92343072			MTNR1B	ENST00000257068.2	TSS1500	MTNR1B;MTNR1B;MTNR1B	ENST00000257068.2;ENST00000532482.1;ENST00000528076.1	TSS1500;TSS1500;TSS1500	chr11:92702565-92703015	3						TRUE		chr11:92702789-92703434	N_Shore
cg15559898	0.000606	0.00011554	1.565e-07	++++++-++-+++++	8.7	15.327	14	0.3562	0.0157647	0.978145	chr11	92703185	-	TTCCTGATGCTGGGTGCTGGCATCGGGCCCTTCCTTGTCTTCTGATCTTGTCCCTGACCC[CG]GGATATGCGCTGCCTTTTCCCTCCTCAGCCCGGGCTCCCCTTTCCCTTCACTCTAACCTA	CGGGGTCAGGGACAAGATCAGAAGACAAGGAAGGGCCCGATGCCAGCACC	MTNR1B	NM_005959	Body				TRUE	11:92342213-92343072									chr11:92703065-92703335	3						TRUE		chr11:92702789-92703434	Island
cg03970229	0.00059613	0.000115	2.174e-07	+++++++++++++++	10.4	15.619	14	0.3372	0.0157647	0.978124	chr11	92702507	-	CTTCTCCAGTCTATCAACCTGGGTTGGACGTCCCTACCTAGACACAGCTTCTCTTGGGGA[CG]CTGTGGAGGAAATCGGGGTCTCGGGTGTGGCTATATACTCAGGGACAGAAGCTAGACGCG	ATCAACCTGGGTTGGACGTCCCTACCTAGACACAGCTTCTCTTGGGGACG	MTNR1B	NM_005959	TSS1500				TRUE				MTNR1B	ENST00000257068.2	TSS1500	MTNR1B;MTNR1B;MTNR1B	ENST00000257068.2;ENST00000532482.1;ENST00000528076.1	TSS1500;TSS1500;TSS1500			chr11:92702323-92703500	6	chr11:92702458-92702850	3		TRUE		chr11:92702789-92703434	N_Shore
cg03292743	-0.0008986	0.0001736	2.265e-07	-----------+-+-	37.2	22.289	14	0.07287	0.0157647	0.978124	chr2	74642838	-	GAAAGGGGAGAGCAGGAGCAATGGCAGAGGAGTCCGGAGAGGCTCCTGAGGAGTGTACTT[CG]CCTTGGAAGTTCTCCAGGCCCTCCGAGGTGGACGCGTGCAGCACGGGCACTGAACCCTGA	CAGGAGCAATGGCAGAGGAGTCCGGAGAGGCTCCTGAGGAGTGTACTTCG	C2orf81	NM_001145054	Body				TRUE	2:74495379-74496858			C2orf81;C2orf81	ENST00000517883.1;ENST00000290390.5	1stExon;ExonBnd	C2orf81;C2orf81	ENST00000517883.1;ENST00000290390.5	1stExon;ExonBnd	chr2:74642385-74643155	3						TRUE		chr2:74641733-74643350	Island
cg18473455	0.00090838	0.00017596	2.439e-07	++-++++++++-+++	19.6	17.406	14	0.2352	0.0157647	0.978124	chr19	47333922	+	CCCATGTGGACCAGGTTGGCCTCGAACTCGTGCCCTCGAACCCTCGCCTCCCTGAGGGTC[CG]AGGGCCCGCGCAACCGGCTGGAGCCACAATGGCTCCACCTGTTTTCTTATCTACAAAACA	AAGAAAACAGGTGGAGCCATTGTGGCTCCAGCCGGTTGCGCGGGCCCTCG	SNAR-E	NR_024258	Body				TRUE																	TRUE			OpenSea
cg11850468	-0.00058699	0.00011512	3.416e-07	---+-----------	1.8	14.262	14	0.4304	0.0173389	0.980929	chr5	180231185	+	GTGAGGGGCCTCACGGGCCAAACCCTCCCTCGGCCTGTCCTTCAAGCCTCAGCAGCTCTG[CG]GAGTGAGCGTTATCATCCCCATTCTACAGATAACTAGTTTGAGGCTCAGGGTAAGTGCAA	TGAGCCTCAAACTAGTTATCTGTAGAATGGGGATGATAACGCTCACTCCG	MGAT1;MGAT1;MGAT1;MGAT1;MGAT1	NM_001114620;NM_001114618;NM_002406;NM_001114617;NM_001114619	TSS1500;5'UTR;TSS1500;5'UTR;TSS1500					5:180161982-180164097	5:180230758-180231301	Promoter_Associated	MGAT1;MGAT1;MGAT1;MGAT1;MGAT1;MGAT1	ENST00000452920.2;ENST00000307826.4;ENST00000427865.2;ENST00000446023.2;ENST00000393340.3;ENST00000333055.3	TSS1500;TSS1500;TSS1500;5'UTR;5'UTR;5'UTR	MGAT1;MGAT1;MGAT1;MGAT1;MGAT1;MGAT1;MGAT1;MGAT1;MGAT1;MGAT1;MGAT1;MGAT1;MGAT1;MGAT1;MGAT1;MGAT1;MGAT1;MGAT1	ENST00000505682.1;ENST00000504671.1;ENST00000507384.1;ENST00000452920.2;ENST00000307826.4;ENST00000506269.1;ENST00000512695.1;ENST00000427865.2;ENST00000514283.1;ENST00000502678.1;ENST00000446023.2;ENST00000506889.1;ENST00000393340.3;ENST00000333055.3;ENST00000513431.1;ENST00000514438.1;ENST00000504385.1;ENST00000514760.1	TSS1500;TSS1500;TSS1500;TSS1500;TSS1500;TSS1500;TSS1500;TSS1500;TSS1500;5'UTR;5'UTR;5'UTR;5'UTR;5'UTR;5'UTR;5'UTR;3'UTR;3'UTR			chr5:180228729-180231521	6				TRUE		chr5:180229375-180230147	S_Shore
cg07887168	0.0005848	0.00011473	3.449e-07	+++++++++++--++	0	9.554	14	0.794	0.0173389	0.995526	chr16	4263893	+	CCCTCTGAGGCAGAAAAAGCAAGGGTTGTTAACCTCTCTTGAAATGAGGAAACAAACACA[CG]GAAGTCAAGTCGTTTGCCTCACAAGTCATTCCAGGGATGGGCTGGAACTCAGGCCAAGAG	CGGAAGTCAAGTCGTTTGCCTCACAAGTCATTCCAGGGATGGGCTGGAAC	SRL	NM_001098814	Body				TRUE				SRL	ENST00000537996.1	5'UTR	SRL	ENST00000537996.1	5'UTR	chr16:4263805-4264035	3						TRUE			OpenSea
cg22968966	0.00092338	0.00018209	3.958e-07	++-++++++++++++	17.3	16.929	14	0.26	0.017908	0.978124	chr16	22959875	+	TGCACGCGCGCCCCATGGCGCAGGATGGGGAGGAAGACGCCACAGAGACCTGCCGACACT[CG]TCATCCCTAAGCTGCCTGCACCCCTGCTTTGGGCCAGGCATGCCTGAGCGACTCACTCCC	CTCAGGCATGCCTGGCCCAAAGCAGGGGTGCAGGCAGCTTAGGGATGACG								16:22867006-22867547	16:22959554-22961183	Unclassified							chr16:22959405-22959975	3						TRUE		chr16:22959426-22959876	Island
cg07609862	0.00123287	0.00024476	4.73e-07	++++++-++-+++++	17.2	16.91	14	0.261	0.0187106	0.978124	chr11	92702912	-	GGCCGCGCGGTGGCCAAAGCACAGCGCGGGAGAGTCTGCGATGTCAGAGAACGGCTCCTT[CG]CCAACTGCTGCGAGGCGGGCGGGTGGGCAGTGCGCCCGGGCTGGTCGGGGGCTGGCAGCG	GCCAAAGCACAGCGCGGGAGAGTCTGCGATGTCAGAGAACGGCTCCTTCG	MTNR1B	NM_005959	1stExon				TRUE	11:92342213-92343072			MTNR1B	ENST00000257068.2	1stExon	MTNR1B;MTNR1B;MTNR1B	ENST00000528076.1;ENST00000257068.2;ENST00000532482.1	TSS200;1stExon;1stExon	chr11:92702565-92703015	3						TRUE		chr11:92702789-92703434	Island
cg00538458	0.00095115	0.00018947	5.167e-07	-++++++++++++++	0	12.968	14	0.529	0.0187106	0.98618	chr16	22959868	+	CGCAGCCTGCACGCGCGCCCCATGGCGCAGGATGGGGAGGAAGACGCCACAGAGACCTGC[CG]ACACTCGTCATCCCTAAGCTGCCTGCACCCCTGCTTTGGGCCAGGCATGCCTGAGCGACT	ATGCCTGGCCCAAAGCAGGGGTGCAGGCAGCTTAGGGATGACGAGTGTCG								16:22867006-22867547	16:22959554-22961183	Unclassified							chr16:22959405-22959975	3						TRUE		chr16:22959426-22959876	Island
cg26352652	0.00082852	0.00016529	5.376e-07	++?++----++++++	17.7	15.787	13	0.2608	0.0187106	0.978124	chr12	133013600	+	TGCTCCCGCCCCCCAACCCCCACTGGCTCCCCTGCACCCTCTGCTCGGGGGCAGCAGAGC[CG]GCTTAGAGGCACCTGGCTTCAGCCCCAGGGCTTTGGGGTAAGAACACAATGAGACTGGGT	TGTGTTCTTACCCCAAAGCCCTGGGGCTGAAGCCAGGTGCCTCTAAGCCG				low-CpG:131523594-131524003													chr12:133013485-133016555	3						TRUE		chr12:133015368-133015635	N_Shore
cg01894508	-0.00047391	9.643e-05	8.911e-07	+----+---------	0	13.188	14	0.5118	0.0287985	0.985444	chr2	70189111	+	TTTGTCATCAGCCAGTGAAGGAAGGGGAGGCAGGGACCAGACGCCCATCAGCTCAGAGAC[CG]GGGAAGCCGCCATTGGCCTCCCCAACAAGTGACTACTTTGAGTGGTCAAAGGAAAACAGT	CGGGGAAGCCGCCATTGGCCTCCCCAACAAGTGACTACTTTGAGTGGTCA	ASPRV1;ASPRV1	NM_152792;NM_152792	5'UTR;1stExon								ASPRV1;ASPRV1	ENST00000320256.4;ENST00000320256.4	1stExon;5'UTR	ASPRV1;ASPRV1	ENST00000320256.4;ENST00000320256.4	1stExon;5'UTR								TRUE		chr2:70188511-70188726	S_Shore
cg24488001	0.00057839	0.00011852	1.061e-06	++++++-+++++?+?	0	7.455	12	0.8261	0.0319983	0.996583	chr1	238644629	+	GGTGAAAAGGGAAAAACGGGGAAACAGGGATGCTCTGCAAAGCCGGAGTCCCTGCTAGAG[CG]CTTCCTGCCAAGCCGGTGGAATTTCAGGTTCCACACAGGAAGAGGAGGGGCCAGGCTGCT	CCTCCTCTTCCTGTGTGGAACCTGAAATTCCACCGGCTTGGCAGGAAGCG	LOC339535	NR_015407	Body								RP11-371I1.2	ENST00000400946.2	3'UTR	RP11-371I1.2	ENST00000400946.2	3'UTR								TRUE			OpenSea
cg08918020	0.00040476	8.324e-05	1.158e-06	-++++++++++++++	0	7.247	14	0.9248	0.0319983	0.999173	chr20	30225706	+	CCCCGAGAAAGGCTGTGGGGCGGGCCGGGGGCGGGCGCCCGCACTCAGGTCCCTCCGCAG[CG]GGTTCTCAGTTGCTCGCTGGGCAGACCCAGGTCGCGCTCCCACTGCCGAGCCCGCGAGGT	CGGGTTCTCAGTTGCTCGCTGGGCAGACCCAGGTCGCGCTCCCACTGCCG	COX4I2;COX4I2	NM_032609;NM_032609	1stExon;5'UTR					20:29689262-29689486			COX4I2;COX4I2;COX4I2	ENST00000490030.1;ENST00000376075.3;ENST00000376075.3	TSS200;1stExon;5'UTR	COX4I2;COX4I2;COX4I2	ENST00000490030.1;ENST00000376075.3;ENST00000376075.3	TSS200;1stExon;5'UTR	chr20:30225425-30225795	3						TRUE		chr20:30225572-30225852	Island
cg09405380	0.0004893	0.00010082	1.214e-06	-+++++-++++++++	22.6	18.085	14	0.2029	0.0319983	0.978124	chr19	19730109	-	CATCCTCAGCCCCATCAGGTGGGCCACTGGGGCCCCTGGCTCTTCCTCTAGAGCTTTCCA[CG]CCCCGTTCACCTGGCTAAGGCGGGGCGCAGGCGTGCGTGGTTGATGGCAACGAGGAGGTC	CATCAGGTGGGCCACTGGGGCCCCTGGCTCTTCCTCTAGAGCTTTCCACG	PBX4	NM_025245	TSS1500				TRUE		19:19729005-19730199	Promoter_Associated	PBX4;PBX4	ENST00000559264.1;ENST00000251203.5	TSS1500;TSS1500	PBX4;PBX4;PBX4;PBX4;PBX4	ENST00000559264.1;ENST00000558222.1;ENST00000560879.1;ENST00000557978.1;ENST00000251203.5	TSS1500;TSS1500;TSS1500;TSS1500;TSS1500			chr19:19729000-19730215	6				TRUE		chr19:19729127-19729814	S_Shore
cg14503935	0.00072069	0.00014878	1.273e-06	-++-+++-?++++++	0	12.439	13	0.492	0.0319983	0.984304	chr12	131864894	+	AAAGCAGGAGCAACGCCAGGGCAAACGGAGGCAGAGTCCTCGCGTATCTGTGATCAGCAC[CG]GCCCATCCTGGGTGCAAGAGAGCCCGCTGCCAACTCGCCCCCGTCACAGCAGCTGCCTCA	CGGCCCATCCTGGGTGCAAGAGAGCCCGCTGCCAACTCGCCCCCGTCACA							TRUE	12:130430800-130431058									chr12:131864820-131865275	3						TRUE			OpenSea
cg12082025	0.00065942	0.00013809	1.795e-06	++-++--++-++++-	16.2	16.698	14	0.2726	0.0427447	0.978124	chr19	1064218	-	AGCATGGAGGAGTGTGAAGCGCTCTGCTCGCGCCTGGCCATCATGGTGAATGGGCGGTTC[CG]CTGCCTGGGCAGCCCGCAACATCTCAAGGGCAGGTGAGCCGGCGCGGCCTCCAGGCAGGT	TGTGAAGCGCTCTGCTCGCGCCTGGCCATCATGGTGAATGGGCGGTTCCG	ABCA7	NM_019112	Body					19:1014584-1015265						ABCA7;ABCA7;ABCA7;ABCA7	ENST00000524383.1;ENST00000531478.1;ENST00000531478.1;ENST00000435683.2	TSS1500;1stExon;5'UTR;5'UTR			chr19:1061738-1069958	6				TRUE		chr19:1063544-1064265	Island
cg10508778	-0.00069312	0.00014561	1.935e-06	-----+--+------	40.7	23.616	14	0.05095	0.0437746	0.978124	chr12	110840579	-	CACGCCCACCCATTAATGGAGTCTCCCGTTTCCTTTTTTTGAGACAGGCAGTCGTTCTGT[CG]CCCACGGTAAAGGACAATGATGCGATCACGGCTCACTGCAGCCTCGACCTCCTGGGTTCA	TTAATGGAGTCTCCCGTTTCCTTTTTTTGAGACAGGCAGTCGTTCTGTCG	ANAPC7;ANAPC7	NM_001137664;NM_016238	Body;Body						12:110840468-110842574	Promoter_Associated	RP11-478C19.2	ENST00000550231.1	5'UTR	ANAPC7;RP11-478C19.2	ENST00000464697.1;ENST00000550231.1	3'UTR;5'UTR	chr12:110840400-110840610	3						TRUE		chr12:110841021-110841548	N_Shore
cg01722932	0.00060672	0.00012779	2.058e-06	+++++--++-+++++	44.4	25.169	14	0.03293	0.0443402	0.967453	chr11	92702653	-	CACCTGCTGGGCTCGGGGTGGCAGAGACAGCTGTGCGGTCCCAGCTGTTCCTGAGCGCAC[CG]CTGAGGGACGCACTCCCTTCTACAACGGCTGCACCCCAAGTCCTCCTCCCATTCCTATAT	CGGTGCGCTCAGGAACAGCTGGGACCGCACAGCTGTCTCTGCCACCCCGA	MTNR1B	NM_005959	TSS200				TRUE	11:92342213-92343072			MTNR1B	ENST00000257068.2	TSS1500	MTNR1B;MTNR1B;MTNR1B	ENST00000257068.2;ENST00000532482.1;ENST00000528076.1	TSS1500;TSS1500;TSS1500	chr11:92702565-92703015	3						TRUE		chr11:92702789-92703434	N_Shore

## Sheet: ST5
Supplemental Table 5. Maternal age and childhood blood DNA methylation (main model)
CpG	Effect	StdErr	P-value	Direction	HetISq	HetChiSq	HetDf	HetPVal	pval_adj	HetPVal_adj	chr.x	pos.x	strand.x	Forward_Sequence.x	SourceSeq.x	UCSC_RefGene_Name.x	UCSC_RefGene_Accession.x	UCSC_RefGene_Group.x	Phantom4_Enhancers.x	Phantom5_Enhancers.x	DMR.x	X450k_Enhancer.x	HMM_Island.x	Regulatory_Feature_Name.x	Regulatory_Feature_Group.x	GencodeBasicV12_NAME.x	GencodeBasicV12_Accession.x	GencodeBasicV12_Group.x	GencodeCompV12_NAME.x	GencodeCompV12_Accession.x	GencodeCompV12_Group.x	DNase_Hypersensitivity_NAME.x	DNase_Hypersensitivity_Evidence_Count.x	OpenChromatin_NAME.x	OpenChromatin_Evidence_Count.x	TFBS_NAME.x	TFBS_Evidence_Count.x	Methyl27_Loci.x	Methyl450_Loci.x	Random_Loci.x	Islands_Name.x	Relation_to_Island.x	chr.y	pos.y	strand.y	Forward_Sequence.y	SourceSeq.y	UCSC_RefGene_Name.y	UCSC_RefGene_Accession.y
cg14223671	-0.0011024	0.00019433	1.404e-08	----	85.1	20.168	3	0.0001567	0.00609548	0.286552	chr16	857981	-	TGGGCTGGGCGGCCATGTTGGAGTCGGGCAGGGCTCTCATATCCGGTCACTCTCCACTGG[CG]ATGATCGATTGCATTTGACGGACGCGACGCTGGTCGAGAGTCGCTCGCGTTGCTCGACGT	CGCCAGTGGAGAGTGACCGGATATGAGAGCCCTGCCCGACTCCAACATGG	PRR25	NM_001013638	Body					16:797343-798706	16:857066-858592	Promoter_Associated							chr16:857705-858010	3						TRUE		chr16:857341-858025	Island	chr16	857981	-	TGGGCTGGGCGGCCATGTTGGAGTCGGGCAGGGCTCTCATATCCGGTCACTCTCCACTGG[CG]ATGATCGATTGCATTTGACGGACGCGACGCTGGTCGAGAGTCGCTCGCGTTGCTCGACGT	CGCCAGTGGAGAGTGACCGGATATGAGAGCCCTGCCCGACTCCAACATGG	PRR25	NM_001013638
cg06531573	-0.00213151	0.00038336	2.695e-08	----	42.5	5.215	3	0.1567	0.00609548	0.802558	chr16	857576	+	ACCCGGGCGCGAGCCCCGCGTGCAGGCGCCGGGCCTGGGCCCCTGTGGCCGTCCCGCCAG[CG]GCCGTCTTCTGTCCCTGCATTTAGAGAAGGGGGATGGCAAAGGGACCCGCCAGCGGATCC	CGGCCGTCTTCTGTCCCTGCATTTAGAGAAGGGGGATGGCAAAGGGACCC	PRR25	NM_001013638	Body			DMR		16:797343-798706	16:857066-858592	Promoter_Associated							chr16:857080-857655	3						TRUE		chr16:857341-858025	Island	chr16	857576	+	ACCCGGGCGCGAGCCCCGCGTGCAGGCGCCGGGCCTGGGCCCCTGTGGCCGTCCCGCCAG[CG]GCCGTCTTCTGTCCCTGCATTTAGAGAAGGGGGATGGCAAAGGGACCCGCCAGCGGATCC	CGGCCGTCTTCTGTCCCTGCATTTAGAGAAGGGGGATGGCAAAGGGACCC	PRR25	NM_001013638
cg02407415	-0.00262526	0.00048951	8.181e-08	----	58.4	7.209	3	0.06553	0.0123357	0.71898	chr16	857454	+	CCGCACCTTCCCTCCCGCTCCCTCTGGCCGCCGGGCCTCAGCCAGCGCTGCTCCCTGACC[CG]CCTGTGCCCTCGCCAGGGCCCCTCGCCGCCGCCTCCTGCCGCCTCCCGATATGGCCAAAC	CGCCTGTGCCCTCGCCAGGGCCCCTCGCCGCCGCCTCCTGCCGCCTCCCG	PRR25	NM_001013638	Body			DMR		16:797343-798706	16:857066-858592	Promoter_Associated	PRR25	ENST00000301698.1	ExonBnd	PRR25	ENST00000301698.1	ExonBnd	chr16:857080-857655	3						TRUE		chr16:857341-858025	Island	chr16	857454	+	CCGCACCTTCCCTCCCGCTCCCTCTGGCCGCCGGGCCTCAGCCAGCGCTGCTCCCTGACC[CG]CCTGTGCCCTCGCCAGGGCCCCTCGCCGCCGCCTCCTGCCGCCTCCCGATATGGCCAAAC	CGCCTGTGCCCTCGCCAGGGCCCCTCGCCGCCGCCTCCTGCCGCCTCCCG	PRR25	NM_001013638
[truncated: 25 more columns]

## Sheet: ST6
Supplemental Table 6. Paternal age and newborn blood DNA methylation (minimally adjusted model)
CpG	Effect	StdErr	P-value	Direction	HetISq	HetChiSq	HetDf	HetPVal	pval_adj	HetPVal_adj	chr	pos	strand	Forward_Sequence	SourceSeq	UCSC_RefGene_Name	UCSC_RefGene_Accession	UCSC_RefGene_Group	Phantom4_Enhancers	Phantom5_Enhancers	DMR	X450k_Enhancer	HMM_Island	Regulatory_Feature_Name	Regulatory_Feature_Group	GencodeBasicV12_NAME	GencodeBasicV12_Accession	GencodeBasicV12_Group	GencodeCompV12_NAME	GencodeCompV12_Accession	GencodeCompV12_Group	DNase_Hypersensitivity_NAME	DNase_Hypersensitivity_Evidence_Count	OpenChromatin_NAME	OpenChromatin_Evidence_Count	TFBS_NAME	TFBS_Evidence_Count	Methyl27_Loci	Methyl450_Loci	Random_Loci	Islands_Name	Relation_to_Island
cg21005510	-0.00076907	0.00012614	1.081e-09	--------------	0	7.679	13	0.8639	0.00048916	0.997168	chr7	63353570	-	CTCACACTTAGTCCCGGGAGCTGCAGGTCTTACCTGGAGAGACGCTGCACGTGGATCCCG[CG]CCGCTGCGGTTCTCAGCCGGCTCTGGAGTGCGGGCGGAGGCGACAGGGCCGATTCTGGAG	CCCGGGAGCTGCAGGTCTTACCTGGAGAGACGCTGCACGTGGATCCCGCG								7:62990927-62991057			RP11-340I6.7	ENST00000433918.1	3'UTR	RP11-340I6.7	ENST00000433918.1	3'UTR	chr7:63353425-63353615	3						TRUE			OpenSea
cg24354818	0.00119156	0.00022294	9.055e-08	++++-+++++++++	40.3	21.791	13	0.05869	0.0204873	0.914924	chr20	62328094	-	CGGGGGCAAAGGAGGTGGCATGTCGGTCAGGCACAGCAGGGTCCTGTGTCCGCGCTGAGC[CG]CGCTCTCCCTGCTCCAGCAAGGACCATGAGGGCGCTGGAGGGGCCAGGCCTGTCGCTGCT	AGGTGGCATGTCGGTCAGGCACAGCAGGGTCCTGTGTCCGCGCTGAGCCG	TNFRSF6B;TNFRSF6B;TNFRSF6B	NM_032945;NM_003823;NM_003823	5'UTR;5'UTR;1stExon				TRUE	20:61798528-61798957	20:62327499-62329004	Unclassified_Cell_type_specific	TNFRSF6B;TNFRSF6B;TNFRSF6B;RTEL1;TNFRSF6B	ENST00000342852.6;ENST00000369996.1;ENST00000369996.1;ENST00000482936.1;ENST00000370006.2	TSS200;5'UTR;1stExon;ExonBnd;5'UTR	TNFRSF6B;TNFRSF6B;TNFRSF6B;RTEL1;TNFRSF6B;RTEL1;RTEL1;RTEL1	ENST00000342852.6;ENST00000369996.1;ENST00000369996.1;ENST00000492259.2;ENST00000370006.2;ENST00000480273.1;ENST00000496281.1;ENST00000492259.2	TSS200;5'UTR;1stExon;ExonBnd;5'UTR;5'UTR;5'UTR;3'UTR	chr20:62327560-62328275	3						TRUE		chr20:62328013-62328558	Island
cg07620230	0.00109929	0.00021558	3.409e-07	+-++-+++++++++	43.7	23.093	13	0.04058	0.0372284	0.903767	chr20	62328084	-	GCAGGCGGACCGGGGGCAAAGGAGGTGGCATGTCGGTCAGGCACAGCAGGGTCCTGTGTC[CG]CGCTGAGCCGCGCTCTCCCTGCTCCAGCAAGGACCATGAGGGCGCTGGAGGGGCCAGGCC	GGGGCAAAGGAGGTGGCATGTCGGTCAGGCACAGCAGGGTCCTGTGTCCG	TNFRSF6B;TNFRSF6B;TNFRSF6B	NM_032945;NM_003823;NM_003823	5'UTR;5'UTR;1stExon				TRUE	20:61798528-61798957	20:62327499-62329004	Unclassified_Cell_type_specific	TNFRSF6B;TNFRSF6B;TNFRSF6B;TNFRSF6B	ENST00000342852.6;ENST00000369996.1;ENST00000369996.1;ENST00000370006.2	TSS200;5'UTR;1stExon;5'UTR	TNFRSF6B;TNFRSF6B;TNFRSF6B;TNFRSF6B;RTEL1;RTEL1;RTEL1	ENST00000342852.6;ENST00000369996.1;ENST00000369996.1;ENST00000370006.2;ENST00000480273.1;ENST00000496281.1;ENST00000492259.2	TSS200;5'UTR;1stExon;5'UTR;5'UTR;5'UTR;3'UTR	chr20:62327560-62328275	3						TRUE		chr20:62328013-62328558	Island
cg20110801	-0.00051745	0.00010215	4.071e-07	---+----------	0	7.456	13	0.8772	0.0372284	0.997655	chr19	56014812	-	CCCAGCGCTGTGGTATCTTTTCCTTTGTCTCTTACGGTTGTTTTCTGAGTCTCCATCTCC[CG]CGCCTTCCCTGCAGTCTCCCGCGTGCTCTCTTCTCTCTCCCCCTCGTTTCTCTCATGGTC	GTATCTTTTCCTTTGTCTCTTACGGTTGTTTTCTGAGTCTCCATCTCCCG	SSC5D	NM_001144950	Body					19:60706469-60707508	19:56014576-56015841	Unclassified									chr19:56014580-56015889	6	chr19:56014489-56016030	6		TRUE		chr19:56014811-56015333	Island
cg23548885	0.0001371	2.729e-05	5.057e-07	++++++++++++-+	26.2	17.627	13	0.1722	0.0372284	0.960078	chr2	47150	-	GCGCACGCCAGGATCAGCCTACGTGTTGGGTGGCAAGAACGCAGGGCCTCGGATTGGGTC[CG]ACTCGGTCGCTGGCCGGCAGCGGGCGTGGCCGGGCCCGAGGACCGAGCTAGGACTCTCAG	CGGACCCAATCCGAGGCCCTGCGTTCTTGCCACCCAACACGTAGGCTGAT	FAM110C	NM_001077710	TSS1500					2:37086-37320			FAM110C	ENST00000327669.4	TSS1500	FAM110C;FAM110C	ENST00000327669.4;ENST00000461026.1	TSS1500;TSS1500	chr2:46465-47395	3						TRUE		chr2:45510-46559	S_Shore
cg05282518	-0.00066393	0.00013218	5.088e-07	------------+-	47.1	24.579	13	0.0262	0.0372284	0.882776	chr14	20344920	+	TGGTGGCTTCCTGGATTATGGGAGTTATGCATTCAATGAGTCAGGTCATATTTGCCCTCA[CG]TTACCATTCTGTGGTCCCTATGAGGTAGACAGCTTTTTCTGTGACCTTCCTGTGGTGTTC	AAGGTCACAGAAAAAGCTGTCTACCTCATAGGGACCACAGAATGGTAACG	OR4K2	NM_001005501	1stExon						14:20344860-20345026	Unclassified_Cell_type_specific	OR4K2	ENST00000298642.2	1stExon	OR4K2	ENST00000298642.2	1stExon								TRUE			OpenSea
cg17900015	-0.0005101	0.00010204	5.759e-07	---+-+++----+-	47.6	24.787	13	0.02462	0.0372284	0.880049	chr17	38957507	+	GTCCAGAAGAAGGAAATAGTGGCAAAGAAATTTCTGGTGTTCTTGAGAAAACAATTGAGG[CG]ATTGACTGTATGATCATATAGCAAGAAGAAAGTAAAACCAGAGGGACAGATGGACTGAAG	TGTCCCTCTGGTTTTACTTTCTTCTTGCTATATGATCATACAGTCAATCG	KRT28	NM_181535	TSS1500								KRT28	ENST00000306658.6	TSS1500	KRT28	ENST00000306658.6	TSS1500								TRUE		chr17:38953213-38953513	S_Shelf
cg14583127	-0.00071971	0.00014572	7.855e-07	----+---------	38.1	20.993	13	0.07308	0.0402233	0.924751	chr10	37940493	-	CACCTGGCGGTGGGGTTGTTTCCGGAGAAGCGCCCAGGCTACAAACTGAGTTGTGAATCA[CG]GAGGGACTTAGGTCCGGAAGGGGCAGCGCAGCGCCCTCCAGGCAGAGGAGAAGCCCCGCG	GGGTTGTTTCCGGAGAAGCGCCCAGGCTACAAACTGAGTTGTGAATCACG								10:37980429-37980988									chr10:37940225-37940655	3						TRUE		chr10:37940422-37940674	Island
cg07105285	0.00061112	0.00012428	8.773e-07	+++-++++++++++	1	13.131	13	0.4378	0.0402233	0.982233	chr11	92702663	-	GCTCGGGGTGGCAGAGACAGCTGTGCGGTCCCAGCTGTTCCTGAGCGCACCGCTGAGGGA[CG]CACTCCCTTCTACAACGGCTGCACCCCAAGTCCTCCTCCCATTCCTATATTTTTCTCCAT	AGAGACAGCTGTGCGGTCCCAGCTGTTCCTGAGCGCACCGCTGAGGGACG	MTNR1B	NM_005959	TSS200				TRUE	11:92342213-92343072			MTNR1B	ENST00000257068.2	TSS1500	MTNR1B;MTNR1B;MTNR1B	ENST00000257068.2;ENST00000532482.1;ENST00000528076.1	TSS1500;TSS1500;TSS1500	chr11:92702565-92703015	3						TRUE		chr11:92702789-92703434	N_Shore
cg16702083	0.00130833	0.0002662	8.889e-07	++++-+++++++++	33.9	19.663	13	0.1039	0.0402233	0.938245	chr20	62328427	+	AACTACCTAGAGCGCTGCCGCTACTGCAACGTCCTCTGCGGGGAGCGTGAGGAGGAGGCA[CG]GGCTTGCCACGCCACCCACAACCGTGCCTGCCGCTGCCGCACCGGCTTCTTCGCGCACGC	CGGGCTTGCCACGCCACCCACAACCGTGCCTGCCGCTGCCGCACCGGCTT	TNFRSF6B;TNFRSF6B	NM_032945;NM_003823	Body;1stExon				TRUE	20:61798528-61798957	20:62327499-62329004	Unclassified_Cell_type_specific	TNFRSF6B;TNFRSF6B;RTEL1	ENST00000369996.1;ENST00000342852.6;ENST00000482936.1	1stExon;1stExon;3'UTR	TNFRSF6B;TNFRSF6B;RTEL1;RTEL1;RTEL1;RTEL1	ENST00000369996.1;ENST00000342852.6;ENST00000482936.1;ENST00000480273.1;ENST00000496281.1;ENST00000492259.2	1stExon;1stExon;3'UTR;5'UTR;5'UTR;3'UTR	chr20:62328285-62329155	3						TRUE		chr20:62328013-62328558	Island
cg07103517	-0.00040261	8.317e-05	1.292e-06	--------------	20.8	16.412	13	0.2276	0.0487199	0.967445	chr7	50348485	-	CAGCCCTAGGTCCTCAAAGTCTGGATTTGTGTGGAAAAGGCAGCTCTCACTTGGCCTTGG[CG]AGGCCTCGGTTGGTTGGTGAGTGCCACACGGTTTCTTTGTGTGCTTGCATGGATTGGAAT	CGCCAAGGCCAAGTGAGAGCTGCCTTTTCCACACAAATCCAGACTTTGAG	IKZF1	NM_006060	5'UTR			RDMR					IKZF1;IKZF1;IKZF1;IKZF1;IKZF1;IKZF1;IKZF1;IKZF1	ENST00000438033.1;ENST00000438033.1;ENST00000439701.1;ENST00000439701.1;ENST00000492782.1;ENST00000413698.1;ENST00000359197.5;ENST00000492782.1	1stExon;5'UTR;1stExon;5'UTR;1stExon;5'UTR;5'UTR;5'UTR	IKZF1;IKZF1;IKZF1;IKZF1;IKZF1;IKZF1;IKZF1;IKZF1;IKZF1;IKZF1;IKZF1	ENST00000438033.1;ENST00000438033.1;ENST00000439701.1;ENST00000439701.1;ENST00000492782.1;ENST00000462201.1;ENST00000484847.1;ENST00000413698.1;ENST00000359197.5;ENST00000492782.1;ENST00000462201.1	1stExon;5'UTR;1stExon;5'UTR;1stExon;1stExon;5'UTR;5'UTR;5'UTR;5'UTR;5'UTR	chr7:50347965-50348910	3						TRUE		chr7:50343757-50344519	S_Shelf

## Sheet: ST7
Supplemental Table 7. Paternal age and newborn blood DNA methylation (main model)
CpG	Effect	StdErr	P-value	Direction	HetISq	HetChiSq	HetDf	HetPVal	pval_adj	HetPVal_adj	chr	pos	strand	Forward_Sequence	SourceSeq	UCSC_RefGene_Name	UCSC_RefGene_Accession	UCSC_RefGene_Group	Phantom4_Enhancers	Phantom5_Enhancers	DMR	X450k_Enhancer	HMM_Island	Regulatory_Feature_Name	Regulatory_Feature_Group	GencodeBasicV12_NAME	GencodeBasicV12_Accession	GencodeBasicV12_Group	GencodeCompV12_NAME	GencodeCompV12_Accession	GencodeCompV12_Group	DNase_Hypersensitivity_NAME	DNase_Hypersensitivity_Evidence_Count	OpenChromatin_NAME	OpenChromatin_Evidence_Count	TFBS_NAME	TFBS_Evidence_Count	Methyl27_Loci	Methyl450_Loci	Random_Loci	Islands_Name	Relation_to_Island
cg21005510	-0.00073805	0.00014007	1.371e-07	---+-+--------	0	9.613	13	0.7253	0.0367209	0.970823	chr7	63353570	-	CTCACACTTAGTCCCGGGAGCTGCAGGTCTTACCTGGAGAGACGCTGCACGTGGATCCCG[CG]CCGCTGCGGTTCTCAGCCGGCTCTGGAGTGCGGGCGGAGGCGACAGGGCCGATTCTGGAG	CCCGGGAGCTGCAGGTCTTACCTGGAGAGACGCTGCACGTGGATCCCGCG								7:62990927-62991057			RP11-340I6.7	ENST00000433918.1	3'UTR	RP11-340I6.7	ENST00000433918.1	3'UTR	chr7:63353425-63353615	3						TRUE			OpenSea
cg15893204	-0.00016963	3.238e-05	1.623e-07	------+------?	11.6	13.577	12	0.3285	0.0367209	0.925657	chr1	56247952	-	GCCCCACCAACGGCTCCAAACAGCATCTTTCTCCATTGGCATTTCAAGCACCATAGGATC[CG]CTGGATCACATGGCCCAAGTCTCAGAACAGCTTGCACAGCTGCGTGGACCTATTGCAGAG	GCTCCAAACAGCATCTTTCTCCATTGGCATTTCAAGCACCATAGGATCCG							TRUE										chr1:56247585-56248110	3						TRUE			OpenSea

## Sheet: ST8
Supplemental Table 8. Paternal age and newborn blood DNA methylation (BMI model)
CpG	Effect	StdErr	P-value	Direction	HetISq	HetChiSq	HetDf	HetPVal	pval_adj	HetPVal_adj	chr	pos	strand	Forward_Sequence	SourceSeq	UCSC_RefGene_Name	UCSC_RefGene_Accession	UCSC_RefGene_Group	Phantom4_Enhancers	Phantom5_Enhancers	DMR	X450k_Enhancer	HMM_Island	Regulatory_Feature_Name	Regulatory_Feature_Group	GencodeBasicV12_NAME	GencodeBasicV12_Accession	GencodeBasicV12_Group	GencodeCompV12_NAME	GencodeCompV12_Accession	GencodeCompV12_Group	DNase_Hypersensitivity_NAME	DNase_Hypersensitivity_Evidence_Count	OpenChromatin_NAME	OpenChromatin_Evidence_Count	TFBS_NAME	TFBS_Evidence_Count	Methyl27_Loci	Methyl450_Loci	Random_Loci	Islands_Name	Relation_to_Island
cg05244581	-0.00044377	8.297e-05	8.871e-08	------------	0	9.258	11	0.5981	0.0237536	1	chr8	25315002	+	AGGAAGAGAATTCGTTTTGGCTTGCTCCAGCGCTGGAAGAACACTGAGCACCACACTCTC[CG]CAAAGGCCTAACACAGCAAAGGCGACTGTCAAATCGATCCCTTTTGGGTCTGCTGTACCC	CCCAAAAGGGATCGATTTGACAGTCGCCTTTGCTGTGTTAGGCCTTTGCG	KCTD9	NM_017634	Body					8:25370871-25370981			KCTD9	ENST00000519665.1	3'UTR	KCTD9;KCTD9;KCTD9;KCTD9;KCTD9;KCTD9;KCTD9;KCTD9;KCTD9;KCTD9	ENST00000517914.1;ENST00000523294.1;ENST00000518997.1;ENST00000521458.1;ENST00000524217.1;ENST00000517914.1;ENST00000519665.1;ENST00000523140.1;ENST00000522493.1;ENST00000518067.1	1stExon;TSS200;3'UTR;3'UTR;3'UTR;3'UTR;3'UTR;3'UTR;3'UTR;3'UTR	chr8:25314800-25315475	3						TRUE		chr8:25315286-25317028	N_Shore
cg03772384	-0.00029828	5.63e-05	1.172e-07	----+-------	20.4	13.813	11	0.2435	0.0237536	1	chr3	12851369	-	GGTCTTTCTCCCTAGGCTGGGAGCCAGGCTTTGCACTGCTGAGAAGTCCCTTTCTCTCTC[CG]CTTTCTCTCATGTAACAAAAGTAATTAAAATAATTCCTCCTCACAGTTGCAGGGCACCTC	CGGAGAGAGAAAGGGACTTCTCAGCAGTGCAAAGCCTGGCTCCCAGCCTA	CAND2;CAND2	NM_001162499;NM_012298	Body;Body				TRUE		3:12851281-12852840	Promoter_Associated	CAND2	ENST00000466558.1	5'UTR	CAND2	ENST00000466558.1	5'UTR	chr3:12851325-12851770	3						TRUE		chr3:12851516-12851823	N_Shore
cg15893204	-0.00018266	3.484e-05	1.575e-07	-----+------	27.1	15.088	11	0.1785	0.0237536	1	chr1	56247952	-	GCCCCACCAACGGCTCCAAACAGCATCTTTCTCCATTGGCATTTCAAGCACCATAGGATC[CG]CTGGATCACATGGCCCAAGTCTCAGAACAGCTTGCACAGCTGCGTGGACCTATTGCAGAG	GCTCCAAACAGCATCTTTCTCCATTGGCATTTCAAGCACCATAGGATCCG							TRUE										chr1:56247585-56248110	3						TRUE			OpenSea
cg11595575	0.00102594	0.0001995	2.712e-07	+++++?+????+	0	3.82	6	0.7011	0.0271922	1	chr5	140235510	-	TCCACAAAATAGCTTTTTAGAACAAAGGCATCAGCCAGTTTCTCAAGGACTAGGAAGTAG[CG]TCATTCTGAGATCTCAGCCATTTCGATAAAAAATAGATATAAGAAATAGGACAGAAAATG	CGCTACTTCCTAGTCCTTGAGAAACTGGCTGATGCCTTTGTTCTAAAAAG	PCDHA6;PCDHA2;PCDHA1;PCDHA9;PCDHA7;PCDHA1;PCDHA6;PCDHA10;PCDHA5;PCDHA3;PCDHA4;PCDHA10;PCDHA10;PCDHA8	NM_031849;NM_018905;NM_031411;NM_031857;NM_018910;NM_018900;NM_018909;NM_031860;NM_018908;NM_018906;NM_018907;NM_031859;NM_018901;NM_018911	Body;Body;Body;Body;Body;Body;Body;TSS200;Body;Body;Body;TSS200;TSS200;Body								PCDHA10;PCDHA10	ENST00000506939.2;ENST00000307360.5	TSS200;TSS200	PCDHA10;PCDHA10	ENST00000506939.2;ENST00000307360.5	TSS200;TSS200	chr5:140235365-140235595	3						TRUE		chr5:140235737-140236033	N_Shore
cg00227110	-0.00024803	4.841e-05	3.005e-07	---++-------	4.4	11.511	11	0.4015	0.0271922	1	chr11	124056297	+	GCTGAGCCGACTCATCTCCTACAAAGACTGTGTCTGCCAGCTTTTCTTCTTCCATTTCCT[CG]GGAGCATTGAGTGCTTCTTGTTTACGGTGATGGCCTATGACCGCTTCACTGCCATCTGTT	CGGGAGCATTGAGTGCTTCTTGTTTACGGTGATGGCCTATGACCGCTTCA											OR10D3	ENST00000318666.6	1stExon	OR10D3	ENST00000318666.6	1stExon								TRUE			OpenSea
cg24354818	0.00136232	0.00026986	4.46e-07	+++-++++++++	22.1	14.116	11	0.2266	0.0336321	1	chr20	62328094	-	CGGGGGCAAAGGAGGTGGCATGTCGGTCAGGCACAGCAGGGTCCTGTGTCCGCGCTGAGC[CG]CGCTCTCCCTGCTCCAGCAAGGACCATGAGGGCGCTGGAGGGGCCAGGCCTGTCGCTGCT	AGGTGGCATGTCGGTCAGGCACAGCAGGGTCCTGTGTCCGCGCTGAGCCG	TNFRSF6B;TNFRSF6B;TNFRSF6B	NM_032945;NM_003823;NM_003823	5'UTR;5'UTR;1stExon				TRUE	20:61798528-61798957	20:62327499-62329004	Unclassified_Cell_type_specific	TNFRSF6B;TNFRSF6B;TNFRSF6B;RTEL1;TNFRSF6B	ENST00000342852.6;ENST00000369996.1;ENST00000369996.1;ENST00000482936.1;ENST00000370006.2	TSS200;5'UTR;1stExon;ExonBnd;5'UTR	TNFRSF6B;TNFRSF6B;TNFRSF6B;RTEL1;TNFRSF6B;RTEL1;RTEL1;RTEL1	ENST00000342852.6;ENST00000369996.1;ENST00000369996.1;ENST00000492259.2;ENST00000370006.2;ENST00000480273.1;ENST00000496281.1;ENST00000492259.2	TSS200;5'UTR;1stExon;ExonBnd;5'UTR;5'UTR;5'UTR;3'UTR	chr20:62327560-62328275	3						TRUE		chr20:62328013-62328558	Island
cg07620230	0.00129486	0.00025949	6.04e-07	+++-++++++++	22.5	14.198	11	0.2223	0.03904	1	chr20	62328084	-	GCAGGCGGACCGGGGGCAAAGGAGGTGGCATGTCGGTCAGGCACAGCAGGGTCCTGTGTC[CG]CGCTGAGCCGCGCTCTCCCTGCTCCAGCAAGGACCATGAGGGCGCTGGAGGGGCCAGGCC	GGGGCAAAGGAGGTGGCATGTCGGTCAGGCACAGCAGGGTCCTGTGTCCG	TNFRSF6B;TNFRSF6B;TNFRSF6B	NM_032945;NM_003823;NM_003823	5'UTR;5'UTR;1stExon				TRUE	20:61798528-61798957	20:62327499-62329004	Unclassified_Cell_type_specific	TNFRSF6B;TNFRSF6B;TNFRSF6B;TNFRSF6B	ENST00000342852.6;ENST00000369996.1;ENST00000369996.1;ENST00000370006.2	TSS200;5'UTR;1stExon;5'UTR	TNFRSF6B;TNFRSF6B;TNFRSF6B;TNFRSF6B;RTEL1;RTEL1;RTEL1	ENST00000342852.6;ENST00000369996.1;ENST00000369996.1;ENST00000370006.2;ENST00000480273.1;ENST00000496281.1;ENST00000492259.2	TSS200;5'UTR;1stExon;5'UTR;5'UTR;5'UTR;3'UTR	chr20:62327560-62328275	3						TRUE		chr20:62328013-62328558	Island

## Sheet: ST9
Supplemental Table 9. Paternal age and childhood blood DNA methylation (main model)
CpG	Effect	StdErr	P-value	Direction	HetISq	HetChiSq	HetDf	HetPVal	pval_adj	HetPVal_adj	chr	pos	strand	Forward_Sequence	SourceSeq	UCSC_RefGene_Name	UCSC_RefGene_Accession	UCSC_RefGene_Group	Phantom4_Enhancers	Phantom5_Enhancers	DMR	X450k_Enhancer	HMM_Island	Regulatory_Feature_Name	Regulatory_Feature_Group	GencodeBasicV12_NAME	GencodeBasicV12_Accession	GencodeBasicV12_Group	GencodeCompV12_NAME	GencodeCompV12_Accession	GencodeCompV12_Group	DNase_Hypersensitivity_NAME	DNase_Hypersensitivity_Evidence_Count	OpenChromatin_NAME	OpenChromatin_Evidence_Count	TFBS_NAME	TFBS_Evidence_Count	Methyl27_Loci	Methyl450_Loci	Random_Loci	Islands_Name	Relation_to_Island
cg08245578	0.00160962	0.00028271	1.244e-08	++++	0	0.837	3	0.8407	0.00562731	0.984161	chr8	98446695	+	CTGTCAAGCCTCCTAAAGGCAGCTGAGTGCGCTGGAAAGCAGAATGGAAAATTACACTCA[CG]GCCACCCCTTTTAAAGAAAGTTTATGAAACTGACCAGTATATGTTGTGGAAAAGTCTGGG	CGGCCACCCCTTTTAAAGAAAGTTTATGAAACTGACCAGTATATGTTGTG							TRUE										chr8:98446305-98446875	3						TRUE			OpenSea

[truncated: 6 more sheets: ST10, ST11, ST12, ST13, ST14, ST15]
